# Supplementary material for: Reovirus directly engages integrin to recruit clathrin for entry into host cells
Source: Nat Commun. 2021 Apr 12;12:2149. doi: 10.1038/s41467-021-22380-0 (PMC8041799; doi:10.1038/s41467-021-22380-0)
Supplement: Supplementary file 12 — Source Data [file 41467_2021_22380_MOESM12_ESM.xlsx]

## Sheet: Figure 2
Source data file for
Reovirus directly engages integrin to recruit clathrin for entry into host cells
Koehler et al.
Figure 2
Panel c, box plot							Panel g, box plot
T3SA+ & Mn++	T3SA+ & Mg++	T3SA+ & Ca++	T3SA+ & Mn++ & RGD	T3SA+ & Mg++ & RGD			T3SA+ & Mn++	T3SA+ & Mg++	T3SA+ & Ca++	T3SA+ & Mn++ & RGD	T3SA+ & Mg++ & RGD
BF (%)	BF (%)	BF (%)	BF (%)	BF (%)			BF (%)	BF (%)	BF (%)	BF (%)	BF (%)
18.4	4.2	0.7	1.8	2.5			4.57	2.18	0.99091	0.51	0.42
14.9	1.2	0.3	4.5	1.9			3.65	1.95	0.88636	0.43	0.56
17.2	4.8	0.8	3.2	4			4.1	2.21	1.00455	0.64	0.6
10.9	2.6	1.5	2.9	2.8			3.89	2.91	1.32273	0.87	0.75
29.4	10.1	1.7	0.8	3.5			5.1	1.87	1.54	0.91	0.81
37.9	8.9	1.4					3.94	2.34	1.06364
30.3	9.3	0.6					3.56	3.5	1.59091
15.7	11.2	2.1					4.35	2.87	1.30455
12.7	10.1	1.9					4.01	1.94	0.88182
15.2	8.8						4.64	1.78	0.80909
15.4	9.2
26.4	11.1
12.3
13.7
14.7
12.2
15
24.8
19
17.8
--
--

## Sheet: Figure 3
Figure 3
Panel b, DFS				Pancel c, DFS				Panel d, k_on					Panel e, k_on					Panel g, DFS data point cells				Panel h, DFS data point cells
LR (pN/s)	Force (pN)			LR (pN/s)	Force (pN)			Contact time (ms)	BF (%)	BF error			Contact time (ms)	BF (%)	BF error			LR (pN/s)	Force (pN)			LR (pN/s)	Force (pN)
22.2653	25.3779			3.1781	11.6549			0	0	0.1			0	0	0.1			809400	73			139500	46
32	43			47.4491	8.21085			30	14.9	13.2			30	5.1	3.2			738900	71			145300	134
40	20			47.452	39.6245			80	24.2	10.8			80	8.7	0.8			815400	104			162200	51
55.5594	21.2413			80.8959	15.8661			130	29.6	15.8			130	10.9	2.6			937500	95			220200	44
60	20			81.3082	14.048			180	34.9	16.5			180	10.9	0.1			527200	78			220600	105
62.8734	8.09024			96.7199	21.355			280	34.8	14.8			280	13.6	4.1			1126000	150			245800	86
63.2636	16.5841			98.5263	18.4126			530	39.4	14.1			530	19.8	9.4			720700	110			273800	34
65.7467	47.113			116.27	40.7136			1030	42.3	11.4			1030	19.7	10.1			656400	96			286100	52
65.7467	47.113			122.441	24.8622													890200	123			290000	43
65.949	26.2066			135.705	13.9972													849800	87			297100	61
70	30			167.299	15.1531													2227200	130			297100	81
70	30			169.2	16.1421													1703700	114			300000	119
75.8265	27.5499			175.437	22.187													965500	231			301500	63
80.0359	17.1779			175.734	10.6061													679000	108			310200	150
81.8614	24.8398			176.568	18.7287													1396900	136			313600	61
82.924	28.4297			181.606	25.9088													432600	117			315900	102
84.5003	19.9364			200.886	68.9317													595900	76			318600	122
90	25			208.159	19.3609													300200	97			321000	82
90	50			210.05	14.6373													769600	130			321200	112
90	25			215.312	27.4035													762400	87			328000	97
91.145	23.3747			217.135	22.1626													1451500	109			328600	84
91.494	38.9316			217.31	20.8051													1578200	148			331300	74
94.9792	29.0937			219.406	25.0719													736700	190			336100	100
94.9792	29.0937			220.517	20.1388													688600	67			337600	58
99.9342	34.283			227.413	20.2698													1297100	188			344600	53
100	40			234.233	20.7187													671000	122			354000	61
100	40			235.8	15.6097													745000	82			357800	127
105.065	15.7489			236.854	37.7082													981200	120			363700	117
107.122	33.9584			245.591	36.3992													696300	110			367100	60
108.144	24.1223			248.944	21.5295													764900	142			368100	156
109.108	31.8204			251.012	23.6155													558800	153			368500	81
120	15			257.996	18.4256													1103900	149			371200	76
120	35			262.166	46.3359													590100	87			372300	92
120	40			265.812	70.7468													807800	91			372300	75
125.269	35.0396			268.743	38.3096													1137200	194			378400	130
127.284	22.8884			272.672	32.022													670600	132			379700	141
130	30			273.934	25.1014													1273000	226			395200	180
130	30			275.822	13.4067													1218600	130			397300	156
130	30			277.858	43.1777													714800	96			405100	87
130	20			290.357	47.2123													1520500	99			409100	52
130	30			290.485	19.7719													950200	137			409800	100
133.998	29.0712			292.777	14.7542													1024500	90			416100	97
136.041	24.5651			300.601	29.5491													1038100	124			416300	64
138.768	19.0521			306.306	28.2177													1495500	93			421300	69
140	35			308.861	16.1591													604300	116			423000	88
142.356	26.9046			314.993	15.0788													1274800	109			425900	79
143.921	28.8794			315.491	22.8569													1067600	110			428400	134
146.162	29.7865			315.923	14.1235													1059000	197			429800	53
146.162	29.7865			316.426	27.7861													769600	111			432300	128
149.306	47.265			317.926	40.1979													764700	103			433200	107
149.786	30.0798			323.467	18.707													2347700	95			434700	87
150	32			326.691	56.296													1012500	192			438000	229
150	25			332.534	17.2257													1793500	156			441200	132
150	35			337.305	33.0301													901900	73			443100	133
150.527	35.7318			340.447	35.7693													1452000	144			443300	79
156.585	19.2609			346.297	44.126													577300	101			446600	115
160	35			347.279	14.4444													519400	115			448500	128
160	30			353.503	18.3701													954900	190			449300	125
160.108	18.1799			355.242	14.3696													623900	115			451100	202
161.705	15.5039			356.062	90.7664													912800	124			453600	224
169.695	46.8613			359.081	46.4193													644300	97			454200	84
169.747	21.6926			361.475	21.3915													554700	160			458600	152
170	40			361.917	14.8781													1376000	135			459500	53
171.893	37.0662			362.404	27.3473													560900	112			465100	125
171.893	37.0662			362.617	21.86													850900	138			465500	98
174.216	26.5794			366.272	17.9877													1178800	69			468200	92
176.94	31.8656			368.904	21.5007													585800	107			469800	68
178.765	19.3329			374.142	22.2081													816500	113			472000	117
180	50			374.142	22.2081													625500	174			473000	170
180	40			376.705	21.1154													2542100	155			476200	159
182.02	14.7052			379.349	38.8812													726900	59			484300	93
188.268	45.7471			385.49	45.3011													707400	125			486500	97
190	35			387.612	21.7518													764300	211			487700	176
190	70			389.405	16.8391													790000	90			488100	70
190	40			389.65	32.1968													380000	89			489100	122
190	30			397.655	34.5933													831600	112			493500	317
196.104	23.3987			397.679	29.6967													714500	115			495700	104
200	35			405.522	31.4366													559900	178			497200	104
200	50			406.844	34.985													1118700	131			497400	153
200	45			407.904	31.2845													985700	114			499600	66
203.521	30.8176			420.174	47.5552													667300	88			502400	152
205.824	43.2469			420.527	21.5555													1137600	87			502700	105
208.053	11.858			422.366	15.1704													1756700	141			504900	60
210	60			422.922	48.8584													1114600	74			507000	76
210	35			423.104	15.4151													851400	224			507700	92
210	35			426.741	66.7703													1669300	147			510400	90
210	55			427.559	25.0147													298600	80			511500	94
210	25			427.804	69.3632													736800	92			511500	61
220	25			433.693	16.7287													959600	131			512800	68
220	50			445.009	27.7074													575500	101			513200	109
227.245	21.917			446.06	44.9267													752700	111			513400	93
230	30			453.743	36.9981													757100	120			513800	76
231.081	40.2201			454.215	34.1033													652500	139			514000	57
231.381	36.4795			464.846	14.7186													1086600	140			514800	97
239.091	22.4308			465.704	15.0443													777400	220			516300	193
239.62	23.2453			469.957	43.7182													452700	87			519400	103
240	30			475.961	87.5605													1171500	168			519500	70
240.303	44.9703			476.037	26.0276													1098100	164			520400	168
240.303	44.9703			480.164	34.1082													357600	109			522300	75
244.796	29.4509			486.194	35.0859													1389500	118			522500	159
245.478	22.7953			492.29	12.2499													761600	76			526500	91
246.363	35.1744			494.852	31.3823													684800	74			529600	79
247.882	29.7211			507.67	32.8171													691700	108			534200	94
249.433	16.5343			510.569	25.2745													716300	100			534500	103
250	30			511.664	44.3677													527100	117			535300	154
250	80			514.429	29.74													1243800	186			535500	77
250	65			515.078	22.9801													1294100	115			539000	71
250	25			517.647	16.377													920200	108			539200	80
250	40			518.469	24.4676													465100	147			541800	225
250	30			524.721	24.7827													490800	153			544800	107
250	50			527.464	63.7415													664100	117			548800	100
250	45			539.193	100.018													654700	130			550700	129
250	70			541.033	12.2385													1094500	67			550900	75
252.324	24.7449			548.173	59.349													810000	119			556300	131
253.592	16.168			555.178	43.5409													934000	128			557500	102
255.334	21.5299			559.227	49.4694													1480200	160			559600	97
257.911	41.6443			561.381	21.1547													632500	86			565400	75
260	40			562.477	27.3205													183300	99			566600	133
260	30			565.107	60.6908													724000	128			567500	250
260	35			566.693	33.0872													909600	158			568500	136
260.058	25.8006			568.112	90.7247													736800	160			568700	175
260.678	31.6551			571.466	31.4252													517300	110			570300	67
264.179	25.0221			584.671	20.6983													446000	67			573500	125
265.592	25.3713			590.843	27.8633													1030800	164			573600	89
266.104	17.4856			592.743	90.6158													969500	168			574000	165
268.151	31.5597			599.847	13.6472													1340100	100			577300	70
269.076	30.5077			600.908	43.7665													655200	151			577500	142
270	60			602.051	45.0974													855200	150			577700	59
270	40			603.007	24.5563													1530200	210			577900	119
270	45			610.609	47.7512													1535500	187			579000	142
272.133	34.3713			611.436	45.6963													583400	90			582500	122
272.133	34.3713			618.408	33.5153													1112300	228			583300	179
272.335	28.3839			621.04	48.1965													966200	186			585400	52
273.893	22.0301			626.883	59.6123													700500	71			586300	108
274.46	37.6808			629.465	19.2754													636900	87			586800	79
280	45			645.432	52.83													1154600	88			587400	106
280	70			651.396	35.6292													406600	71			587500	108
280.696	27.673			663.892	35.4367													661200	151			588500	88
281.846	15.7733			665.337	105.52													721600	146			590900	99
284.091	23.0221			667.577	29.9314													408900	78			592200	109
286.845	27.3215			668.595	25.2184													1349900	130			592500	63
287.045	32.1403			673.878	76.6868													894100	76			593600	76
289.464	36.4496			677.244	24.1148													559100	126			595700	108
289.723	27.9727			688.931	60.1436													964600	114			595900	85
290	35			697.455	18.789													907900	140			597900	42
290	35			697.506	50.4164													1101800	111			598700	56
290	40			705.323	77.1685													781000	78			600800	92
290	40			726.402	143.35													704600	176			603000	115
290	45			727.465	21.8092													1512400	97			604300	57
290	50			728.836	44.5569													1043400	125			604900	116
290	50			735.163	42.8055													573500	115			605300	156
290.826	27.4714			750.44	41.0247													1325200	195			605400	150
293.11	48.2974			751.637	20.775													683700	111			608400	111
295.64	44.2298			762.037	18.7944													1878000	133			610100	82
299.653	34.2476			764.265	26.747													1080500	115			610600	109
300	30			783.887	23.5242													680400	87			611700	97
302.934	17.661			791.065	159.034													657000	83			613100	78
307.066	32.0965			806.361	54.2452													1360800	186			616200	84
307.066	32.0965			806.873	100.475													891000	100			616600	97
308.747	23.5578			816.296	31.5574													649400	83			618600	57
310	42			836.641	29.0483													1949800	280			621500	130
310	60			837.041	25.4383													550500	123			621500	130
310	25			843.304	127.876													676700	106			622200	51
310	105			879.037	79.9354													676800	108			623900	117
310	40			879.263	38.4482													698100	103			626500	88
310.611	36.3844			885.873	32.1842													778700	148			629100	83
310.969	19.7881			902.844	16.8159													587800	130			629200	87
310.969	19.7881			909.785	183.861													435200	83			631600	135
310.977	28.741			914.337	29.1992													1572400	132			631800	161
311.706	65.3786			929.581	47.7645													1024100	130			632000	96
313.228	49.4296			934.884	46.9942													724700	115			632400	72
313.691	13.2244			948.125	44.7599													635800	130			633600	91
320	40			965.02	36.0155													1564300	159			635900	70
320	35			965.72	23.7582													1171800	117			637200	143
320	35			970.387	77.2851													638900	146			637600	142
320	50			970.787	50.4281													972700	134			638100	165
322.59	19.9628			974.986	38.0567													1602900	121			639000	101
324.231	26.0699			988.11	62.0786													1179800	120			641300	96
326.317	34.343			1002.03	53.8691													1442000	120			643400	137
327.658	34.4159			1004.57	35.2612													929800	101			645000	123
328.528	31.7812			1021.55	144.704													999390	108			647300	130
328.77	26.6919			1023.99	52.6755													1303200	100			647800	153
330	120			1032.72	129.197													747800	62			649300	134
331.158	17.9949			1032.95	79.6993													993300	145			651300	83
331.79	15.0959			1057.34	105.537													644100	129			652400	63
333.755	51.6665			1075.81	117.411													578300	137			652600	120
337.451	44.1429			1079.79	68.0884													1396000	216			658600	120
338.781	21.6694			1086.55	59.1088													583300	114			659700	56
340	42			1088.48	90.5383													1070900	113			662200	143
340	150			1104.23	45.8244													452600	91			665600	151
340	35			1116.68	28.8517													1378200	86			666400	77
340	25			1127.52	33.1513													1086500	110			667000	167
340	35			1129.79	45.808													489600	94			668000	72
342.109	27.1476			1137.21	33.0386													1181200	153			668100	147
348.87	40.3665			1142.15	37.058													1149800	159			668400	97
350	35			1179.69	91.2741													944200	124			668700	128
350	20			1181.7	33.367													1062200	200			669300	127
350	25			1185.85	29.7712													665300	85			669500	241
352.978	24.8519			1206.77	173.501													1082200	100			670000	95
352.978	24.8519			1209.75	41.1463													801100	112			671000	138
356.125	14.0233			1247.34	43.4352													1159600	105			673800	132
357.364	20.2647			1275.67	58.7312													912900	89			676400	105
357.364	20.2647			1284.68	30.7696													991800	128			676600	216
359.226	27.585			1297.5	54.2094													1182800	128			677400	116
359.405	27.5512			1309.63	58.5457													941200	129			677600	93
360	20			1334.98	127.582													1327700	130			677700	189
360	30			1348.5	235													1130300	187			681900	80
360	38			1353.47	53.9982													831500	165			682800	49
360	45			1355.93	255.573													1048000	181			683400	75
360.946	25.1909			1368.22	53.5533													624400	82			685300	96
360.992	77.5865			1375.18	48.5391													811600	106			685400	71
361.563	23.2324			1378.81	45.4233													1032900	88			685600	92
364.532	27.6765			1396.76	45.7902													907400	170			685700	92
366.083	30.4367			1402.2	65													762000	70			687100	157
370	45			1403.78	28.2832													1018700	115			687200	99
370	50			1436.43	34.2894													604100	125			687500	84
372.132	18.6037			1443.18	70.1387													842600	130			688700	68
372.223	25.8637			1448.28	52.2768													1751900	129			695900	175
376.636	35.9295			1450.8	79													1898600	197			697800	124
377.802	86.5864			1458.81	38.7347													738600	172			698500	112
378.314	23.323			1476.1	66													1208900	136			700800	179
380	45			1476.68	58.6703													759000	157			700800	155
380	40			1486.67	65.9194													947700	217			702400	58
380	50			1489.13	61.9839													1098200	179			705000	217
380.525	19.8098			1508.65	27.3736													622700	95			705800	54
382.181	47.5043			1520.26	22.9574													704500	92			706400	150
383.202	25.9519			1521.4	64													1254100	74			707100	129
383.245	39.5007			1563.64	58.3257													1296000	128			713100	127
383.538	30.6349			1592.29	58.5935													774900	176			716400	89
390	75			1613.83	28.0459													1747100	166			718700	222
390	65			1624.92	39.0896													874000	93			719300	97
390	120			1655.5	64.2018													965400	148			720200	148
391.919	26.0037			1660.22	142.839													710900	131			721500	134
394.988	23.6572			1671.25	41.5311													1513700	132			721600	79
396.14	31.9789			1683.4	84.655													650700	115			722500	189
399.641	27.7395			1690.9	50													815200	131			725600	123
399.763	29.604			1710.78	36.733													1564300	158			727800	182
399.986	32.7188			1718.44	106.099													702700	130			727800	134
400	50			1723.2	33.383													580000	146			730900	75
400	30			1738.9	42.3755													575300	116			732900	72
405.709	32.8252			1742.05	28.9													732200	103			737200	80
408.218	39.26			1768.28	65.3164													1422900	122			739400	180
408.218	39.26			1843.19	30.0714													488900	122			743100	109
410	60			1846.69	66.28													837100	108			744900	147
410	50			1851.22	86.8194													1141700	100			745700	136
410	135			1854.97	184.638													525900	124			746000	119
410	70			1918.67	34.5388													683400	103			746900	197
410.515	30.784			1920.5	88.1622													809300	170			749000	103
413.202	35.9486			1933.48	32.4411													906600	152			750300	118
413.662	18.7113			1937.78	65.1827													1038400	118			750400	90
417.319	36.9536			1942.7	86													419600	163			750500	118
417.319	36.9536			1962.36	229.105													748900	175			753600	45
420	30			1970.85	53.3503													1222300	172			755200	111
420.11	48.3911			2022.71	30.7102													906200	104			757300	123
420.11	48.3911			2024.7	29.1727													823900	135			759200	80
422.295	33.3719			2029.29	31.4625													844500	160			759600	155
422.383	20.7311			2046.52	45.3907													742500	141			760000	124
424.188	35.681			2062.41	24.3328													1048900	133			760400	126
429.173	70.1819			2081.86	31.2866													580300	93			761800	179
430	40			2118.7	51.4802													1526900	106			762100	86
430	45			2121.31	110.024													996400	111			762200	76
430	35			2128.81	39.2466													1354400	135			764900	208
430	25			2152.9	88													1118000	153			765500	47
430	45			2156.69	42.4083													979600	180			765800	198
432.53	22.081			2181.11	31.7649													1405700	132			766600	125
433.019	25.079			2200.72	72.9047													450500	105			770800	123
433.074	24.0881			2233.53	85.9254													526300	160			774400	328
435.346	24.7786			2277.8	33.7248													1697400	122			775400	171
439.539	51.6712			2291.3	57													1437000	167			776400	104
440	60			2315.8	71													938600	143			777400	135
440	65			2323.2	90													859600	123			780800	166
440	90			2339.55	41.9193													478400	130			781100	147
440	40			2347.48	29.5901													546000	118			781200	128
440	60			2349.88	51.2323													1446800	134			782200	79
440	40			2357.45	27.3179													1097300	130			783100	193
440	50			2363.1	50													946100	101			784100	109
440	30			2403.56	33.3163													471300	104			784300	112
448.163	35.3503			2416.07	49.7351													910700	82			786300	79
450	60			2419.36	56.9269													704800	92			788700	124
450	35			2459.01	47.3458													891700	66			791100	128
450	55			2468.93	237.057													1564300	133			792300	85
455.909	42.9799			2478.5	64													793600	137			798600	188
456.905	27.5375			2497.98	24.9117													1060300	119			799800	103
457.734	40.6852			2518.9	47													799900	198			799900	84
458.092	10.9801			2520.59	39.8459													1001000	175			801900	135
458.997	39.0916			2523.69	25.7477													690500	150			803400	136
460	30			2529	93.4304													348400	58			804800	77
460	50			2534.14	58.8557													1344900	173			805500	100
460	25			2538.9	72													325300	86			806100	89
465.682	43.1633			2553.89	61.6452													1067400	121			806500	73
465.956	27.1451			2565.87	231.095													821100	68			807900	81
465.956	27.1451			2577.52	45.6784													916200	197			808600	236
467.746	19.9199			2605.94	107.92													902500	123			809000	100
469.083	18.1945			2607.83	34.6997													603900	126			809300	143
470	40			2618.8	122.992													856200	188			810700	227
470	33			2638.16	72.0339													1595100	179			811300	123
470	65			2655.08	85.0264													1218500	199			811600	174
473.899	35.445			2661.4	58													1793300	187			811800	139
480	45			2661.8	83													1421100	76			812500	101
480	65			2675.27	23.5026													1614800	179			815600	48
480	60			2675.62	33.5924													1185500	150			815900	198
480.877	18.7728			2697.9	124													921100	201			816800	133
487.753	43.8959			2698.75	41.4458													786800	173			820300	170
490	40			2750.62	76.7102													1787800	180			820900	89
490	55			2778.85	88.4737													2190700	192			821700	129
492.447	32.4009			2798.5	24.0274													1951100	176			824600	78
497.832	42.2687			2815.4	75													1886100	249			825200	116
497.93	30.8178			2816.77	138.913													745300	255			825500	247
500	60			2825.87	41.4568													971200	187			825500	152
500	35			2921.87	95.4179													817500	113			825800	187
500.708	34.4757			2927.98	13.3454													971700	167			826400	108
503.183	19.3578			2938.5	59													1547100	327			829600	129
504.702	16.7513			2950.56	39.5376													1921400	270			830500	135
506.223	14.3094			2955.3	83													2122400	141			833200	128
510	60			2982.25	181.135													1875700	307			834100	104
510	80			2983.55	41.9952													1580700	142			834600	174
513.235	21.8041			2987.5	42.4987													1642500	234			835000	98
513.581	26.3945			3006.51	32.769													1729100	220			835600	123
514.237	18.9			3010.55	25.4675													593200	219			835800	94
520	85			3016.25	60.1349													1520300	230			836800	222
520	55			3018.61	104.654													1049800	220			838000	127
520	40			3019.75	69.5772													755700	91			838800	140
520.687	27.2029			3021.19	89.8962													1760000	312			839600	53
520.981	49.306			3024.2	62													2002700	125			839600	53
522.231	79.5288			3027.1	111													1070200	210			840400	186
525.678	23.7536			3041.5	76													1099800	203			840700	111
525.678	23.7536			3068.7	55													1633900	207			841300	129
530	30			3087.1	81													1350100	183			841500	50
530	35			3123.07	40.6447													941200	205			842300	93
530	85			3123.22	27.8367													396100	142			843900	97
530	45			3127.6	92													1029600	106			845200	142
530	30			3141.48	56.4323													869700	148			846500	161
530	35			3142.4	29.6887													1252200	203			846500	71
532.321	35.9982			3146.07	90.7561													759900	165			846600	81
540.134	40.327			3256.96	43.6504													1082100	209			847700	241
544.278	34.6989			3263.07	47.4488													583200	207			848100	150
545.26	41.6526			3263.8	68													819300	209			850300	164
550	40			3273.2	58													515700	134			859000	62
550	55			3300.65	216.412													820400	265			859400	229
550	45			3300.7	74													2187100	187			860900	232
550	25			3325.4	61.9626													1809000	228			863900	158
550	40			3332.19	49.4124													1376200	146			864700	128
550.204	19.3028			3336.43	20.3371													699100	133			866200	134
552.274	42.8768			3366.2	81													872200	196			867900	127
553.366	101.21			3386.25	42.5177													1097200	192			868100	129
555.503	21.9814			3404.52	86.2385													1449900	164			869800	123
563.941	41.6449			3413.3	120													395200	138			870600	193
564.373	25.5598			3416.5	79													1414800	244			871600	106
570	35			3461.9	77													1006500	264			874300	174
572.89	33.542			3465.2	75													2418000	337			874900	89
576.437	48.7441			3470.7	54													1380300	157			875500	75
577.798	47.7667			3543.29	42.0813													1807700	105			876400	150
578.796	27.0678			3549.87	134.764													1743000	117			878400	108
580	40			3581.26	43.5838													929100	157			879400	190
580	50			3581.33	35.7543													471800	126			880700	200
580	25			3618.1	100													1521800	204			881200	163
580	60			3628.1	79													1071100	277			881800	225
580	60			3645.83	264.332													1023100	115			882100	106
580	35			3650.8	46.9773													1037900	96			883400	122
581.024	19.8177			3657.4	56													1550500	148			883600	184
581.118	32.8198			3663.05	39.577													1850500	137			891100	80
589.707	41.7227			3668.17	40.4273													1078300	190			891700	94
590	75			3669.8	95													1334400	162			893600	90
590	35			3669.8	85													1398800	227			895400	80
590	35			3671.67	46.7828													2075500	207			898200	130
591.103	28.4045			3718.12	47.9051													1069000	215			899000	102
594.037	64.8454			3735.5	70													1483900	177			900200	225
594.037	64.8454			3737.1	86													1581200	225			900200	159
596.105	33.8742			3747.65	59.6008													962400	144			900300	178
600	50			3747.91	33.8996													1058000	266			900400	149
600	45			3749.5	79													1147700	136			901300	98
600	40			3750.6	83													811300	122			902400	142
600	40			3768.2	120													539400	102			904400	95
600	50			3769.19	31.9481													1099000	338			907100	147
610	55			3791.5	51													1440900	150			908700	115
610	30			3814.9	87													1269600	110			909000	252
610	45			3829.8	70													1629100	156			910200	163
610	55			3829.8	70													1368400	153			911700	227
610.419	36.3195			3830.72	53.2488													351100	104			913700	121
615.429	32.2798			3850.27	138.162													897600	127			914300	161
619.603	70.2507			3874.96	37.3818													860400	200			919500	157
620	25			3886.65	36.4697													1180200	274			920600	75
620	40			3919.69	33.1209													656700	185			920900	156
620	60			3921.4	63													1022100	173			921400	129
620.503	33.1988			3947.7	75													1341200	178			922100	134
620.503	33.1988			3958.94	47.5307													997200	220			925400	195
627.133	26.0488			3962.12	41.9139													1289400	328			926800	110
630	100			3974.4	106													839500	166			927300	260
630	55			3988.9	91													949400	221			928800	172
637.763	80.5671			3997.26	64.0951													1286900	147			929100	107
638.453	25.6439			4017.44	26.0332													1069900	205			930500	174
638.453	25.6439			4021.2	63													853400	122			931600	150
639.091	42.875			4044.54	28.2364													1031200	172			932500	112
640	85			4072.92	73.0934													1214700	207			932800	65
640.881	25.8744			4084.1	84													867700	119			933300	217
644.451	41.2972			4108.33	143.956													868800	131			933300	217
650	38			4131.49	52.0615													1613500	212			933700	125
650	45			4133.08	58.9838													1171800	150			936300	111
656.211	19.005			4152.42	33.4203													1095100	258			937800	82
657.879	27.4868			4181.2	83													381300	75			941000	139
660	85			4183.11	35.8062													708200	220			943000	92
660	15			4197.88	82.7077													1655700	152			944100	126
661.387	34.955			4203.5	94													439300	120			944200	199
661.816	20.7365			4220.4	58													1064400	163			945300	188
663.611	47.6692			4222.86	61.1686													1254900	171			945500	150
665.997	21.565			4228.37	20.0784													1097800	178			946500	105
666.533	20.033			4237.53	81.2727													1306200	297			950900	101
667.39	32.7193			4242.6	92													579300	174			952900	158
670	45			4271.1	47.7851													287600	102			953100	168
670	80			4312.97	45.6988													1071100	273			953500	168
670	45			4314.28	112.371													895400	204			953800	138
675.018	43.3521			4332.4	43.9771													1053500	65			954500	75
676.28	21.7793			4362.66	46.6696													1505200	249			955000	108
680	30			4385.2	91													1234600	228			955100	169
688.23	42.4353			4393.52	50.8586													1095800	88			956000	121
691.384	21.7378			4395.18	39.4538													673400	227			957000	52
691.949	70.5907			4403.07	24.9267													1783100	120			960300	178
691.999	28.4819			4404.5	22.9635													1043700	138			961100	178
692.161	99.2518			4463.2	94													1619500	169			962100	119
698.965	22.38			4465.8	89													1253100	81			962700	150
699.904	21.4775			4478.3	99													1324500	203			964600	156
700	40			4481.7	83													472400	129			964700	101
704.469	32.6807			4482.33	81.1201													1110100	220			965400	170
705.282	32.4092			4517.69	32.0517													896000	220			965800	199
708.952	31.9305			4529.6	104													727300	190			965900	238
710	35			4530.3	84													1057500	201			967500	118
710	80			4538.99	41.8305													869200	198			968800	191
710	65			4579.56	34.33													1369900	257			968900	115
710	35			4583.9	123													726400	97			969000	99
718.828	54.4534			4598	80													582100	121			976500	110
720	50			4620.6	75.1032													1146000	214			976700	76
720	40			4633.05	36.1035													677200	114			976900	161
729.305	48.2033			4650.25	48.4258													1425800	115			977200	303
730	25			4651.62	51.9756													593400	182			980400	79
730	45			4657.9	82													1329100	258			983100	104
730	35			4661.96	37.6758													689600	90			983500	140
730	55			4670.85	37.433													806500	164			984200	178
730	30			4697.7	70													1248800	301			984800	33
731.807	51.5195			4702.32	62.6234													1224500	109			985400	192
732.128	27.7768			4722.7	98.1343													1861400	109			986100	172
733.176	20.2836			4752.48	40.7469													838400	150			986700	200
733.492	35.1094			4783.91	33.0254													989700	101			986900	164
733.744	82.695			4789.96	48.3052													610400	192			988400	129
733.744	82.695			4807.8	55													2787300	192			988400	193
739.286	102.812			4811.6	79													558700	181			990200	120
744.589	25.212			4813	90													909200	110			992000	107
745.193	23.0937			4825	87													1020900	140			992500	192
746.062	29.8689			4829	80													1085600	122			993400	86
750	105			4836.8	117													936500	141			994900	135
750	30			4839.9	88													288700	95			995800	89
750	50			4849.4	85													534200	130			998900	151
752.502	42.0011			4851.4	110													544100	136			1002700	121
752.691	24.4486			4852.32	48.2246													947300	139			1003300	79
759.622	52.1317			4859.9	71													747100	144			1004200	203
760	55			4899.34	56.2787													2273300	176			1005300	133
763.725	36.4815			5004.3	47.5713													1492300	180			1005400	155
763.868	35.5733			5014.85	26.9883													1829300	197			1006800	153
767.386	33.6047			5039.08	63.1127													411800	122			1010500	118
774.352	65.2732			5039.37	43.0922													992200	201			1010600	108
774.352	65.2732			5045.1	78													1042200	184			1010600	131
774.683	31.8432			5048.3	85													1185600	120			1012400	81
780	45			5050	70													1261200	233			1012600	153
780	70			5053.99	38.5713													1582100	188			1016600	179
780.719	18.6127			5058.5	94													2116900	126			1018600	153
782.876	25.2304			5061.67	53.9419													1224300	295			1018800	95
783.618	37.8607			5092.9	160													569800	65			1019200	148
789.637	24.2251			5110.19	39.8372													1182800	138			1019300	138
790	45			5148.52	57.8313													1413700	105			1020100	111
800	50			5170.8	75													566100	163			1021400	97
800	60			5183.5	94													1710700	147			1021700	119
800	90			5183.5	34.7948													1147600	149			1022000	273
800.887	38.3181			5184	77													689900	41			1024700	103
810	55			5193.38	158.431													1202600	340			1025100	159
810	50			5203	57													670000	73			1026200	155
814.693	30.7251			5203.7	72													750200	80			1026500	60
814.693	30.7251			5222.73	53.6861													930200	230			1029200	158
817.309	147.243			5228.23	181.781													1182700	199			1031100	47
819.05	21.4169			5228.5	67													1858100	205			1034800	97
829.421	41.8349			5259.66	47.4659													2108200	145			1034800	77
830	50			5264.4	67													1019700	216			1036300	127
830.706	43.8825			5293.63	62.5808													575100	118			1037000	193
832.11	23.8944			5304.2	124													1080700	178			1038400	168
832.823	39.1764			5316.5	88													920500	191			1039700	194
834.613	38.2396			5339.5	76													889600	172			1040900	148
834.745	30.9289			5353.4	95													791200	182			1046800	79
840	30			5371.9	58													1858500	198			1048500	124
841.221	31.0181			5375.01	45.3392													445400	145			1049200	168
842.384	57.0881			5375.58	31.5036													1269800	145			1052300	133
847.058	34.2974			5388	79													1211700	188			1053000	131
847.197	62.0384			5398.3	115													987900	122			1054800	174
850	75			5400.88	53.7703													1765500	164			1059300	96
853.791	60.4571			5432.8	39.249													1307300	227			1060600	220
855.607	57.3526			5435.77	30.7551													761100	162			1063400	164
857.872	27.3362			5447.6	115													2451900	209			1066400	121
858.348	39.3725			5489	90													993200	161			1066500	59
860	110			5493.01	72.5806													1108200	183			1066600	90
860	110			5501.9	79													719700	97			1067200	223
860.861	47.1115			5514.57	56.9678													880300	105			1067400	140
863.817	41.3027			5523.07	28.2683													1584100	212			1068800	120
864.933	113.923			5547.98	39.008													666500	175			1069600	160
864.933	113.923			5557.1	68													546500	203			1069600	93
865.586	167.187			5578.43	95.7674													537900	212			1070800	116
865.89	38.5484			5586	94													1260900	261			1071400	149
865.89	38.5484			5668.08	62.3474													1114400	160			1074100	103
870	30			5668.9	121.438													1218700	175			1074800	256
870	70			5697.45	62.2647													1227600	289			1074900	115
880	50			5729.56	51.6934													490600	128			1077400	221
880	30			5766.61	95.793													575100	166			1077900	109
881.825	42.0792			5792.97	109.287													1010100	238			1080300	129
883.668	34.6106			5797.8	88													1091100	222			1081200	236
888.023	36.2828			5871.53	89.2508													763800	127			1083800	169
890	45			5873.21	42.4747													1116500	243			1084900	118
892.704	32.3491			5876.87	39.5235													360200	177			1086300	95
894.83	25.4066			5938.84	112.005													1096000	215			1088500	89
899.191	17.8041			5940.1	74													1156700	220			1091700	110
900	50			5954.17	31.8699													838600	117			1093500	139
900	55			6004.2	88													851500	175			1097400	117
904.675	32.8057			6005.6	118													741400	157			1099100	112
910	55			6059.3	110													1706900	85			1100600	192
910	40			6065.5	110													943000	132			1101400	101
910.8	35.9936			6078.97	85.0999													590200	200			1102500	129
911.375	23.7063			6082.87	56.1036													822100	102			1102600	138
913.131	45.0867			6095.7	64													907000	175			1102800	185
914.432	59.4826			6104.22	79.7092													423000	107			1102900	80
915.05	16.8176			6108.2	115													1129600	236			1103200	73
917.432	35.8036			6133.02	43.8785													940200	181			1104800	99
919.55	38.7414			6143.39	77.5482													1064300	159			1106100	198
923.945	17.2649			6144.38	29.413													891800	157			1108400	289
924.245	57.6935			6148.7	82													1591900	238			1111000	141
924.498	36.0251			6164.33	39.5857													460300	185			1111900	166
940	45			6166.89	57.2494													1171700	125			1112900	131
940	75			6175.5	111													677900	148			1114100	84
940	40			6179.4	80													921300	219			1114100	267
940	80			6192.81	20.6334													1585800	120			1115900	134
940	65			6202.21	65.5649													1194000	314			1117000	113
940	40			6246.5	70													1044000	171			1118100	124
941.486	76.7365			6277.7	83													1063900	127			1119600	134
942.186	54.4201			6279.42	38.0234													767500	98			1133200	125
943.855	46.3705			6306.88	71.8276													1500800	108			1133700	240
945.875	31.5653			6316.95	56.4864													796300	163			1133700	184
950	110			6344.83	36.9798													505600	130			1134300	83
951.877	81.8454			6346.48	52.7066													460500	126			1134700	153
951.978	36.1233			6358.3	36.6838													824800	263			1136500	100
957.643	31.5585			6369.41	42.273													915400	225			1136500	115
961.346	55.8411			6373.3	81													977700	274			1138300	140
961.522	54.3337			6377.9	130													946700	209			1140400	104
970	25			6382.67	67.9161													884600	136			1140400	97
972.221	135.413			6388.2	83													782400	105			1141100	205
972.221	135.413			6391.78	46.0779													703700	108			1141700	117
972.226	29.3709			6421.1	77													1441100	180			1142700	118
978.351	36.4888			6432	103													975100	251			1144500	105
980	55			6443.6	87													1955000	312			1145400	105
980	25			6449.42	23.4685													1654100	229			1148500	87
980	55			6464.93	56.1459													1140100	130			1150800	109
980	70			6469.6	86													1457200	111			1151900	271
981.872	41.0622			6489.93	32.8077													841000	181			1152100	170
990	115			6492.44	64.2871													821900	140			1152500	143
990	75			6494	44.8987													1218100	140			1153400	104
995.403	29.6196			6503.69	88.0464													1725900	227			1153400	104
997.763	36.3451			6515.58	39.5263													1176200	102			1155500	174
1002.71	39.3057			6530.1	77													1155300	211			1158100	231
1003.25	43.403			6548.2	110													1782600	110			1159000	141
1005.43	34.5781			6561.9	69.2195													1216800	105			1160500	159
1008.5	50.8243			6572.5	88													887000	191			1169300	154
1010	35			6580.49	89.6578													813200	162			1171100	97
1011.76	73.3444			6626.87	94.6414													1520800	254			1171200	101
1020	40			6631.9	117													819600	133			1176200	129
1021.21	50.7992			6633.2	83													489900	95			1176800	192
1021.84	29.4601			6650.9	79													1376600	150			1177000	185
1024.81	44.3115			6666.3	141													1322900	119			1177500	78
1030	65			6666.6	73													1741000	200			1178300	82
1030	40			6686.81	67.5088													1429900	223			1178900	92
1030	60			6728.1	97													755000	130			1187900	80
1030.98	34.7514			6734.78	43.3279													978700	155			1191000	105
1036.68	42.2594			6755.73	39.9596													2439300	115			1193300	173
1037.09	47.0631			6758.97	60.8621													937500	172			1194100	183
1038.82	26.6708			6771.04	87.8695													1008800	240			1194600	71
1042.86	40.6784			6804.4	147													1998700	135			1195700	276
1043.34	55.7161			6815.58	38.39													2271600	221			1201200	70
1050	50			6820.34	39.706													1003700	169			1202500	91
1050	45			6821	185													1308500	193			1203100	199
1050	50			6858.1	108													25001400	263			1203700	146
1050	45			6859.3	51.4258													1538300	209			1205700	238
1050	190			6866.6	40.0469													1521700	134			1208900	208
1051.36	26.9505			6869.31	42.4536													922000	240			1211900	188
1060	30			6882.9	198													1547100	238			1212200	246
1069.46	27.7963			6887.5	55.1654													961900	265			1220800	80
1080	60			6900.7	100													527000	90			1222300	157
1080	75			6915.25	39.5666													757900	126			1222700	122
1080.55	36.0702			6931.8	200													1184200	271			1229500	66
1082.6	49.4291			6932.85	71.4218													1200300	101			1230400	217
1082.6	49.4291			6948.56	37.1302													3068400	320			1231500	107
1084.03	32.0131			6979.73	71.1811													1238100	215			1233700	132
1089.01	30.5214			6988.86	122.094													1773300	231			1233900	230
1090	80			7039.2	71													1001900	251			1234100	179
1090	145			7051.2	75.9693													1319900	258			1234800	148
1093.87	38.8856			7065.8	85													789300	180			1234800	117
1094.53	21.159			7079.6	72													750000	150			1238200	148
1095.58	38.9763			7092.42	50.7155													1011900	112			1239200	232
1097.74	28.4166			7105.1	87													1732300	264			1242900	95
1100	35			7124.3	92													791800	121			1247400	111
1100	115			7131.89	42.252													834700	131			1247700	147
1100	90			7141.7	88													989900	290			1251700	182
1100	40			7145.2	65.9496													1271900	107			1253000	85
1100	30			7174.77	65.0094													761000	172			1253100	288
1100.52	46.0684			7179.05	27.3682													445900	60			1253100	142
1106.25	35.3454			7185.8	100													1986600	121			1254100	251
1110.1	62.9634			7193.58	43.5351													1952100	205			1256200	156
1110.52	41.7689			7213.74	104.738													1619800	254			1261400	127
1114.51	23.101			7218.87	38.7735													1745800	262			1261700	160
1120	105			7219.7	105													721800	90			1264600	264
1120	140			7222.2	60													1491600	173			1266900	151
1121.69	62.7807			7222.2	60													2941000	152			1270300	126
1123.37	26.5114			7248.9	77													1187600	133			1276100	136
1125.01	33.7517			7265.9	62													1210000	210			1276600	171
1130	50			7275.9	73													3467500	255			1283500	273
1130	50			7354.09	62.2584													880600	184			1284900	154
1130	40			7358.7	85													862500	166			1289000	253
1130	110			7368.1	108													828900	135			1289100	232
1138.28	38.3036			7376.8	91													1149800	71			1289900	169
1140.37	40.683			7416.1	72													2094000	253			1291200	197
1144.87	29.228			7429.14	90.5837													1130400	136			1291500	81
1146.6	45.9305			7473	110													1286900	113			1300700	79
1150	60			7481.3	93													295900	83			1302700	138
1152.4	27.8298			7481.9	120													508500	138			1303200	103
1153.95	43.8397			7484.5	70													1459300	244			1303800	97
1160	60			7489.3	108													1563200	298			1304400	179
1160	65			7495	88													1585000	282			1307300	141
1160	50			7512.65	79.3046													744800	78			1312200	179
1160	150			7525.27	54.3542													1093400	128			1317900	179
1162.15	33.5637			7570.16	109.525													1217100	247			1323000	268
1169.67	38.502			7577.6	82													778900	105			1324200	116
1170	50			7578	121													825700	221			1327000	143
1170.97	59.4874			7578.7	148													1072100	316			1329000	176
1190	35			7582.24	334.203													1321700	156			1333600	94
1190	80			7586.9	79													590700	146			1335200	128
1191.15	29.5461			7694.1	78													409200	157			1335500	71
1194.19	44.2409			7708.52	47.9834													1777900	391			1336200	221
1196.39	32.0993			7714.43	31.4214													1270400	159			1344600	402
1196.89	27.9357			7728.8	58													913300	171			1349800	172
1199.64	36.1301			7733.63	77.3334													1461400	94			1350000	78
1207.41	44.4617			7752.4	95													1469700	147			1355400	332
1209.2	38.2487			7767.47	56.3575													1066100	253			1359300	94
1210.05	44.2139			7772.8	119													946700	230			1361500	363
1210.13	57.7459			7785	81													487200	142			1364700	68
1217.39	26.401			7792.23	40.1038													1302300	267			1365000	130
1220	70			7793.29	55.9424													753200	179			1365500	116
1226.26	65.1307			7801.66	56.1508													934700	209			1369400	148
1227.74	41.3165			7824.57	48.7891													897900	141			1372400	138
1229.12	25.5405			7828.48	86.731													1046100	167			1373400	278
1230	60			7853.98	26.6091													898800	240			1377500	86
1232.04	40.2805			7902.3	167													963100	223			1378500	128
1234.26	48.6596			7924.7	105													433600	164			1379100	204
1234.42	33.8702			7940.56	48.9544													1824600	213			1381100	239
1236.54	49.4087			7947.3	30.8795													1229000	139			1381700	235
1240	45			7948.17	104.971													476700	68			1382800	71
1240	60			7979.39	70.6977													590400	188			1385600	445
1245.07	31.2452			7982.9	94													1499900	388			1385900	214
1248.98	52.8062			7986.7	114													1308200	120			1389600	107
1249.93	64.8375			8018.73	76.9155													609000	130			1401400	136
1250	120			8019.9	82.2746													708500	143			1401500	284
1250	55			8025.6	108													871500	133			1402900	107
1251.54	180.349			8045.2	141													880900	113			1407000	207
1251.54	180.349			8069.4	92													1338400	119			1410000	112
1252.41	63.887			8124.01	29.1122													1545000	175			1410300	182
1255.37	113.471			8126.99	45.0579													1851600	113			1416000	247
1255.55	56.4009			8134.59	47.7149													1328000	178			1422600	298
1260	75			8153	145													1226100	177			1425200	132
1262.23	26.3701			8153.5	124													390500	200			1425600	89
1266.39	30.5819			8208.9	83													980700	278			1427000	83
1276.7	30.7319			8214.7	111													1976100	155			1427700	82
1280	60			8262.17	60.104													1038200	323			1429300	73
1280	65			8262.45	84.315													2140500	370			1431000	211
1280.65	45.2544			8295.1	97													997900	352			1433300	133
1281.73	35.0818			8326.8	83													1835700	254			1439900	252
1287.74	21.9372			8341.93	48.0253													1687700	136			1440100	171
1290	40			8357.4	174													1023600	170			1444800	220
1290	55			8360	99													587900	122			1446500	146
1290	45			8361.37	70.2525													1249500	136			1454100	134
1300	75			8428	122													678300	96			1455100	137
1301.6	28.9741			8461.66	85.9365													993500	265			1455200	135
1308.09	96.6999			8482.46	124.133													1266400	172			1456200	145
1310	50			8491.5	114													866600	205			1460600	412
1311.39	128.585			8491.9	73													539400	131			1461000	102
1313.48	39.8869			8497.71	73.2437													2117200	277			1466700	230
1326.26	44.4549			8510.7	93													1751600	371			1482900	138
1326.96	32.5858			8519.4	114													822800	109			1483700	58
1328.54	89.5567			8532.3	95													2021500	214			1485700	73
1330	80			8536.82	82.3644													2156900	167			1494900	119
1330	50			8538.1	86													971400	108			1498100	348
1333.5	39.8725			8572.87	51.619													519300	118			1501400	127
1336.51	56.2462			8592.2	157													1340100	173			1503000	331
1337.93	44.7887			8597.32	76.4095													1296000	122			1503800	197
1340	55			8632.4	67													1232200	162			1503900	130
1354.89	31.0904			8640.2	218													651600	210			1505600	202
1360.04	31.5852			8644.39	70.552													989000	179			1507100	252
1369.03	39.7746			8646.4	198													643700	134			1508600	133
1370	115			8662.74	400.785													1104800	137			1515600	107
1376.51	40.123			8698.1	133													665200	110			1518700	124
1379.26	30.9545			8708.4	125													1738800	192			1521700	137
1379.81	59.3928			8722.7	125													773100	84			1522100	48
1380	125			8724.7	159													1399200	158			1535300	104
1380	50			8731.5	99													804700	187			1538200	193
1380	75			8734.74	135.808													1263100	125			1546300	155
1380	70			8751.63	101.673													930000	190			1549900	269
1390	70			8779.67	105.978													978100	133			1557500	120
1400.32	32.5638			8834.81	61.1568													1173500	154			1557800	155
1409.37	40.7795			8844.9	106.667													724100	181			1559000	92
1419.14	28.7838			8848.7	185													710200	212			1561100	144
1430	70			8859.92	61.1265													1263200	142			1561400	254
1440	50			8898.8	127													841300	190			1564400	374
1440	40			8915.2	128													996300	120			1564900	161
1454.42	55.5989			8919.24	86.395													1498900	146			1587900	212
1456.46	16.3027			8925.7	130													1812200	171			1597600	72
1464.41	79.0448			8926.8	96													1116200	252			1601300	204
1470	30			8937.92	50.6491													1066300	157			1604800	93
1470.35	47.661			8946.4	88.2257													877700	160			1606800	228
1471.04	42.9676			8985.3	181													2325400	130			1607400	136
1472.22	33.2052			8985.6	84													2136000	437			1608400	136
1484.8	43.4391			8991.04	65.3955													1171700	341			1613600	169
1490	95			9036.9	103													1311900	181			1641400	168
1490	40			9041.84	46.2945													1245300	216			1647200	256
1491.82	36.9383			9103.45	44.7682													968800	344			1648400	216
1500	60			9111.04	44.307													1805000	147			1649300	243
1504.96	53.2998			9113.83	49.3081													1941500	136			1652600	124
1510	125			9126.53	55.0241													1428600	225			1700900	228
1517.23	41.0404			9129.4	113													1916100	187			1701000	375
1520	65			9173.22	56.4893													2368800	286			1705700	267
1520	45			9185.42	63.1946													1615200	386			1706200	92
1522.15	135.784			9185.7	80.3043													780300	208			1717700	138
1527.5	93.4665			9186.8	76													1498100	90			1728800	245
1527.81	32.9117			9217.71	35.4034													1002100	331			1728900	150
1528.07	40.4998			9255.54	171.736													572000	127			1734800	184
1530	150			9264.8	148													763100	157			1735300	119
1541.13	35.7933			9321.95	71.4747													1182500	103			1737200	230
1547.28	27.8061			9341.59	111.357													1196400	210			1741300	347
1550	95			9348.2	93													1125300	116			1744300	269
1550	45			9351.32	57.6933													1541800	146			1746900	250
1550.09	68.6334			9405.28	68.8457													2622200	30			1752000	139
1550.14	31.1787			9411.5	83													929600	125			1756600	190
1560	60			9431.9	91													908000	123			1762400	150
1566.48	37.8889			9445.32	112.962													756200	101			1765600	180
1575.38	28.7758			9448	83													335600	46			1776600	213
1580	60			9476.26	76.3296													1831200	66			1783500	201
1590	140			9480.42	49.3491													924500	147			1798100	257
1600	50			9489.48	77.1057													1161800	233			1813900	181
1610	120			9531.4	45.3919													1691400	149			1817000	123
1610	35			9549.4	87													686200	198			1821100	221
1616.44	121.485			9572.7	103													1442000	334			1845200	182
1620	80			9576.11	90.2006													720900	105			1863000	159
1620	40			9583	93													356400	117			1869600	184
1620	130			9585.36	130.586													1376600	362			1880300	213
1620	90			9596.2	71													2679900	222			1881700	114
1633.81	43.5184			9608.1	141													1082100	308			1886400	118
1634.42	50.4184			9614.69	43.6581													671400	132			1897300	217
1640	55			9646.2	123													1102400	190			1903300	139
1645.67	84.8749			9647.36	65.5331													1375600	170			1914500	137
1646.74	38.9618			9687.8	90													1247600	340			1935100	151
1650	80			9717.4	84													1673300	324			1940200	110
1650	60			9800.7	224													581800	141			1979100	320
1652.33	31.494			9824.64	55.251													1516600	352			1983000	182
1652.44	39.4117			9872.1	160													733200	223			1986400	180
1654.52	20.8375			9886.16	61.7656													1151600	128			1988000	155
1661.34	24.7014			10008.9	63.0159													1011200	246			1989500	160
1670	85			10104.4	77													741800	272			2007600	236
1680	65			10108.8	104													625600	161			2012400	341
1680.46	54.474			10115.8	110													1098600	222			2016000	197
1680.67	23.5001			10115.9	155													950500	257			2039800	311
1685.57	30.09			10121.9	138													883300	242			2042900	294
1686.53	50.4296			10139.3	92.269													402900	137			2092800	109
1686.95	73.2088			10237.6	71.6046													1276800	101			2141300	118
1692.26	37.5176			10242.8	55.5973													1056500	106			2188200	92
1699.96	22.0682			10317.4	110													1402600	270			2200400	144
1700	40			10354.1	126													1445000	207			2217300	137
1702.69	46.7418			10358.3	87													1560200	250			2284200	149
1702.92	45.8126			10372.1	94.4738													854100	178			2333600	152
1705.05	65.3159			10374	38.6957													1057200	129			2339500	271
1705.25	56.7443			10375	78													1730700	174			2367600	285
1708.87	52.728			10407.7	143													1279000	247			2369800	256
1720	50			10437.4	131.905													1312300	115			2386800	250
1730.73	35.6494			10527.7	83													1793100	232			2420300	239
1734.47	28.1142			10531.4	96													1367400	328			2440400	148
1739.32	68.9188			10542.5	76.4657													1761700	158			2450500	129
1740.56	55.8777			10543.6	107.193													1300900	304			2500700	300
1748.26	35.089			10550.9	83.5													807500	218			2506200	297
1750	70			10559.2	99													1522400	118			2507600	256
1755.75	74.0838			10560.2	77.7125													1364300	132			2608000	120
1760.03	90.6537			10590	127.127													1522400	118			2635600	323
1770	60			10593.9	123													1358200	132			2749900	194
1780	75			10604.4	78.5246													654900	118			2763000	390
1780.21	64.0215			10613	174													806600	141			2876200	237
1787.1	47.0804			10652.2	90.116													1085200	105			2888200	194
1791.99	29.6038			10678.5	131													3172600	248			2911900	82
1792.34	93.1914			10725.5	218													717700	117			3295100	209
1799.06	30.8487			10776.5	133													1255200	235			3424100	273
1804.71	55.2347			10818.6	105.665													1147500	170			3548700	661
1813.67	36.2575			10826.7	98													965400	216			3806400	517
1816.23	86.8845			10847.3	69.6499													884600	115			3847300	624
1820.93	39.4497			10870.8	106													1016400	222			3974200	451
1821.25	42.2936			10909.5	159													700000	111			5293300	655
1822.84	88.9347			10943.1	146
1840	30			10954.6	66.4447
1841.39	23.4197			10973.2	49.854
1854.33	38.2763			11007.4	65.075
1860	30			11012.8	128
1860	95			11013	160.47
1861.86	30.6305			11017.1	51.4584
1870	95			11038.1	43.3499
1880	65			11090.8	128
1888.95	50.6962			11118.5	86
1890	80			11123.8	88
1894.86	48.5335			11124.6	132
1899.18	47.5406			11141.6	112.106
1900	35			11145.3	63.9487
1900	125			11152.9	91.2381
1900.02	123			11188.3	46.8839
1905.75	25.5836			11188.7	122
1907.41	58.6385			11189.7	39.803
1917.77	40.9836			11224.8	71
1920.79	47.0871			11251.1	134.436
1931.91	24.6829			11308.1	84.8996
1940	25			11314.9	65.8207
1942.46	39.2071			11331.5	189
1947.77	46.054			11371.7	107
1952.83	31.3241			11374.4	119
1980	80			11383.6	107.068
1981.16	88.0003			11441.5	78.6695
1981.55	70.4843			11457.1	200
2000	50			11622	97
2000.84	70.0425			11647.7	116.656
2030	65			11693.8	188
2037.29	31.4725			11717.2	22.5763
2041.27	30.0341			11726.1	107.654
2042.02	35.2678			11776	41.0899
2043.18	145.439			11933.7	98.2726
2048.89	32.9372			11959.2	231
2070	65			11965.9	70.7253
2070.62	92.0831			12056	87.2588
2072.39	42.6493			12095.5	102.435
2076.95	44.7761			12121	63
2082.91	47.4666			12142.6	60.8837
2087.85	44.1889			12148.8	221
2089.66	82.8745			12150.5	113.473
2092.92	35.2509			12168.2	127.847
2095.98	76.4635			12220.2	91.9416
2098.01	26.9056			12233	58.6999
2102.91	66.9834			12284.6	116.154
2118.48	66.9138			12306	54.0012
2122.77	42.5611			12307.3	197
2124.77	74.5551			12328.1	81.7273
2125.95	24.9791			12377.4	104.879
2129.66	43.4145			12442.2	100
2130	60			12462.1	115
2140.01	51.716			12468.4	149.585
2143.65	30.6568			12501.1	99.2366
2150	80			12530.1	130.134
2155.46	38.1434			12632.5	108
2158.32	78.806			12637.7	127
2160	55			12639.4	170
2180	80			12674.5	88.3934
2190	50			12692.1	243.129
2199.53	52.0159			12719.9	101.174
2210	40			12728.8	43.8025
2210	70			12758.5	99.19
2221	66.5743			12768.7	102
2227.1	36.7256			12774.3	71.4391
2228.51	33.8938			12778.8	110
2230	75			12807.9	167
2237.37	37.9307			12832	104
2240	120			12861.8	47.638
2241.41	71.0415			12895.5	143.034
2242.17	22.2294			12919.9	121
2248.9	33.4842			12949.9	218
2260	85			12964.2	225
2260.89	29.4999			12983.2	80.556
2262.94	37.6674			13031.6	59.5645
2267.19	152.68			13039	172
2273.11	29.4824			13046.3	48.4531
2280	75			13061.6	93
2285.24	42.6888			13121.3	69.3617
2290	45			13178.3	59.5837
2298.55	47.4622			13203.8	113
2300	140			13230.9	154
2300	60			13265.9	326
2306.86	64.9855			13278.1	87.5712
2307.2	121.302			13286.2	80.9019
2311.04	44.7625			13291.9	76.5093
2327.28	60.57			13316.6	62.0144
2331.7	235.13			13322.7	148
2339.55	36.2839			13325.6	79
2347.41	34.4168			13473.6	178
2352.8	38.8356			13473.8	107
2370	70			13475.8	36.2063
2374.75	139.116			13483.8	173
2380	115			13538.5	57.4663
2380	105			13586.1	123
2380	110			13588.1	101.042
2387.1	41.2523			13636.8	111.88
2415.64	32.2889			13668.6	48.9168
2423.73	29.8318			13703.6	76.0342
2425.57	44.3175			13753.7	145
2429.65	34.8659			13760.5	113
2430	65			13790.5	113
2439.13	31.0173			13801.3	165
2440	100			13810.2	152
2440	85			13861.1	194.172
2440	100			13905.2	177
2444.18	31.0261			13912.5	111.633
2451.77	64.6995			14006.3	62.2593
2464.82	70.6001			14042.9	127
2470.58	57.5488			14112.3	63.0503
2472.18	21.7022			14199.3	63.6186
2472.31	28.9465			14199.6	198
2484.46	30.175			14206.9	87.1209
2490	75			14267.6	137
2506.76	19.3679			14328.7	86.753
2510.47	41.6841			14419.9	60.5129
2516.16	46.5278			14513.6	42.2634
2528.38	35.4639			14525.6	128.572
2536.44	45.7301			14663.9	100
2543.61	31.8076			14683.6	145
2550.21	60.1261			14691.3	44.0202
2555.62	43.622			14703.8	197.918
2575.04	28.245			14744.1	109
2576.85	42.6174			14761.1	104.645
2577.3	42.9879			14764.5	84.5472
2589.74	56.4557			14791.1	30.201
2590	775			14819.6	148.872
2591.76	60.0082			14829.5	71.5248
2598.15	34.4231			15009.6	184.782
2625.9	127.588			15051.9	57.6494
2626.62	34.2948			15105.5	66.5215
2628.75	49.765			15164.9	98
2641.8	90.3121			15166.9	82
2650	65			15168.8	50.0961
2655.03	45.3711			15174.6	62
2662.4	26.8251			15323.1	118.324
2675.67	37.88			15326.4	102.575
2675.93	93.657			15346.4	147.589
2681.35	63.7933			15423.6	89.8149
2700	70			15425.5	91.9362
2720	100			15446.4	240
2730.53	40.7994			15479.5	50.4269
2741.08	48.5002			15484.1	73.0921
2750	110			15546.7	90.6898
2750	120			15622.2	127
2750.1	50.9282			15664.2	125.457
2753.35	43.7373			15716	119.425
2771.27	41.5709			15721	96
2797.11	39.1711			15729.7	81
2811.37	40.1704			15787.6	64.3258
2836.08	86.8247			15797.6	204
2841.58	50.3092			15804.9	53.5278
2844.63	42.6996			15901.5	206.444
2845.89	38.046			15936.6	63.3426
2850.3	36.8951			16014.3	150.21
2860	45			16032	85.7636
2880	105			16149.6	113.309
2883.67	92.5306			16174.4	165
2891.78	112.536			16241.1	79
2893.69	32.17			16259.3	113.074
2903.85	29.971			16311	118.093
2907.37	18.9165			16324.6	97
2908.27	41.0104			16335	110
2923.55	46.3067			16610.1	184
2926.52	45.5026			16694.3	44.7615
2956.69	39.5989			16746	308
2970	65			16845.9	128
2970.24	78.4899			16940.1	96.5126
2985.85	22.5291			16949.8	240
2989.94	20.0257			16959.4	55.3855
2996.9	59.3599			16999.8	186.069
3005.48	36.8556			17002.9	101
3018.82	35.5117			17064.8	132
3051.11	41.5196			17187.3	91
3051.48	47.3634			17359	123
3060.99	26.0888			17408.4	122
3071.54	64.1482			17411.2	285
3090	60			17435.5	48.159
3096.34	35.987			17560.5	150
3097.58	59.2502			17576.5	211
3099.1	104.792			17585.1	95.1964
3108.24	23.936			17591	212
3119.59	39.4668			17598.5	211
3126.61	26.789			17673.9	56.5925
3127.08	27.0022			17690.1	154
3128.67	37.8183			17699.4	170
3136.1	35.2569			17744.8	92.5803
3145.9	31.2063			17750	130.739
3149.32	28.9553			17938.7	66.9691
3156.49	34.9472			18161	106.206
3165.07	114.736			18170.9	117.31
3166.82	27.255			18195.2	117
3168.04	52.9728			18195.8	108
3176.75	20.1768			18209.6	60.5314
3186.96	31.573			18223	127.822
3188.58	31.2408			18242.7	30.4515
3196.67	86.9185			18277.3	47.0257
3203.61	51.393			18366.4	125.834
3209.22	77.8979			18536.3	147
3210.93	30.4296			18549.7	61.8521
3213.31	41.8655			18626.9	121.433
3230	75			18732.8	158
3232.41	59.448			18732.8	196.658
3236.27	48.0908			18796.5	124.428
3247.35	38.3225			18808.4	173
3250.52	37.8664			18851.4	305
3253.35	40.7596			18865.3	51.4476
3259.74	34.1132			18867.2	215
3261.55	51.5702			19207.8	162
3266.41	56.6499			19336.7	68.7875
3287.54	30.2266			19372.6	114
3296	51.6827			19380.8	170
3300	75			19507.6	48.734
3301.13	95.007			19532.4	65.1114
3303.78	35.8597			19661	82
3311.9	33.9576			19684.3	221
3319.03	133.463			19702.2	148
3320	90			19872.6	365
3324.7	39.5623			19920.7	101.06
3330	150			19932.5	41.2807
3340	90			19936.7	190
3346.38	36.1665			19988.2	107.867
3346.91	42.8457			20134.2	33.4145
3364.16	34.1619			20137.3	148.345
3368	39.8393			20200.8	198.661
3389.74	50.6922			20213.4	131
3396.75	72.3368			20213.7	199
3397.36	80.348			20214.7	94.0214
3400	125			20221.7	105
3410	495			20267.1	51.2308
3441.97	51.8922			20553.2	315
3442.59	121.053			20606.7	162
3444.68	43.3941			20782.9	116
3447.12	29.7436			20924.6	46.0614
3450	570			21025.4	295
3454.18	44.0306			21095.1	40.4814
3469.12	36.6061			21104.8	42.5647
3480	105			21207.8	95.6692
3492.19	61.3495			21516.5	240.152
3499.62	180.176			21596.9	133
3506.38	40.7445			21620.3	102.96
3512.78	35.6005			21732	74.3161
3522.23	98.7661			21774.9	319
3526.7	49.7976			21938	57.8102
3537.57	56.8425			22060.3	148
3540.67	44.2376			22465.6	171
3542.21	27.7447			22536.6	109.104
3555.79	41.7343			22612.6	114.195
3577.7	31.097			22743.3	223
3597.77	52.7378			22743.3	224
3601.15	17.8274			22846.4	157.95
3611.54	45.7119			22971.7	206
3616.07	53.5652			23104.7	274
3618.09	57.8292			23106.5	301
3624.7	46.4426			23109	96
3630.06	32.538			23254	207
3633.29	137.995			23271.3	83.6731
3636.66	42.0246			23373.4	111.877
3637.01	51.0279			23381.9	118
3646.34	38.8754			23394.8	174.062
3660	85			23585.3	263
3660	85			23587	113
3678.64	39.8817			23714.4	201
3686.15	33.7082			23864.2	76.8557
3697.73	24.6335			23948.1	71.4634
3700	110			24014	131
3725.34	31.3579			24014.7	165
3730	50			24190.8	216
3730.43	23.1286			24215.7	75.4667
3740	61			24244.4	89.7007
3755.69	62.4976			24815.8	207
3780.7	43.9923			24824.5	40.0746
3785.5	24.6956			24863.2	140.438
3799.72	26.9094			25204.9	104.858
3801.29	45.7781			25277.2	277
3804.77	57.3489			25709.1	113.786
3807.49	43.9415			25882.1	430
3820.63	39.8793			25999.3	134
3850.9	49.8787			26117.9	201
3859.59	36.0755			26152.2	243
3870	45			26166	263
3880.76	23.976			26238.1	161.433
3902.98	81.6486			26498.3	54.2296
3907.34	102.235			26645.3	163.211
3910.9	43.9369			26962.7	155
3915.98	50.605			26964	195
3919.54	35.2099			27299	265
3920.33	37.6206			27362.8	66.0199
3944.8	33.3694			27406.1	81.5133
3950	45			27443.5	110
3965.14	19.2904			27521.1	213
3983.08	44.7014			27760.8	180.224
3983.47	47.8235			27807.1	96.8885
3985.63	76.476			28052.5	185
3986.38	36.4464			28438.1	237.373
4003.64	113.01			28456.1	509
4006.16	35.0944			28504.1	177.998
4026.77	35.6283			28607.8	90.1525
4041.24	26.6383			28629.2	103.706
4046.37	36.3828			28630.3	208
4047.36	45.6384			28643.3	169
4050	70			29472.3	48.6232
4050	80			29495.5	135.545
4071.2	44.8867			29533.1	423
4071.93	62.4821			29598.5	85.6142
4083.24	91.5313			29615.7	85.7435
4087.96	43.1844			29995.2	387
4091.76	128.979			30079.3	63.1622
4093.66	38.1999			30111.3	167.473
4094.51	46.5848			30324	301
4094.56	44.1707			30769.6	73.1743
4094.7	58.1684			30803	238.882
4103.93	23.8079			30813.9	179.62
4124.08	29.948			31017.8	243.307
4131.36	28.1816			31392.4	49.8637
4134.58	26.2			31416.2	344
4135.66	57.8382			31710.4	308
4139.62	29.8195			31990.1	78.5293
4140	205			32353.1	137.573
4145.45	50.2314			32578.3	337
4149.63	54.3355			33440.8	300
4150	55			33749.8	130.381
4156.7	40.7288			34178.4	351
4160.55	34.7724			34392	128
4163.4	35.0227			34484.7	69.0153
4167.28	29.7579			34539.9	49.6429
4169.85	26.9076			34637.7	74.0884
4171.28	40.5864			34663.2	195
4181.14	79.4446			36069.2	122.825
4190	60			36937.5	380
4190.63	53.3436			37176.3	307.38
4195.63	88.3361			37371.7	103.469
4198.18	39.2089			37410.4	568
4199.64	59.1635			37513.5	442
4201.42	35.7386			38360.7	39.1854
4206.04	30.5057			38624.7	246.858
4210.04	64.1067			39153.2	46.8882
4225.93	63.9248			39425	59.916
4234.18	44.2552			39483.6	112.91
4234.76	52.6273			39637.5	39.9484
4246.64	59.6975			40012.2	222.822
4247.67	22.1777			40635.9	601
4257.01	33.5885			40956	297.393
4258.93	33.5051			41058.8	34.8265
4265.75	17.4663			41733.4	50.7604
4279.69	72.1486			41834.7	53.5247
4280	165			42011.5	59.8787
4292.54	51.9098			42571.8	560
4297.12	86.3232			42687.7	47.3345
4301.68	45.0416			42756.8	247.44
4315.54	64.8174			42937.7	187.786
4350	58			43268.3	75.2138
4356.52	36.1039			44398.3	37.2876
4361.91	41.1303			44597.6	71.3481
4371.66	39.0475			44973.5	23.0783
4399.51	20.7204			45829	276.419
4401.69	30.3021			46331.8	42.8533
4401.86	101.517			46994.4	45.6882
4410.83	75.3602			47470.8	119.767
4436.2	30.5122			47818.1	81.6786
4440	70			47986.3	65.5689
4450	55			48136	145.21
4451.02	57.7853			48148.3	44.7403
4470.24	51.9618			48722.6	101.564
4481.46	46.7113			48732	124.018
4485.21	47.6382			49886.6	71.1894
4491.33	41.2231			50176.9	41.5131
4493.17	48.1259			51231.6	43.6379
4495.04	70.5268			51361.2	27.8165
4502.22	119.977			51436.3	51.6962
4502.41	40.6912			51799	153.4
4503.96	35.2606			52830.7	40.4149
4504.76	50.7995			54291.1	103.474
4524.34	30.5544			54431.1	61.614
4543.2	56.2948			54484.6	100.463
4557.13	83.7236			54589.6	34.7849
4558.89	43.4643			54603.9	37.8247
4571.34	79.9712			54909.6	27.4287
4575.67	40.258			55117.7	44.1684
4578.41	76.5536			55212.6	45.5114
4579.66	36.9412			55703.4	52.8791
4610	47			56260.4	51.3128
4616.17	33.7892			56762	83.9188
4644.69	53.2061			57005.3	52.6942
4662.91	38.949			57011.8	58.3255
4667.37	35.6478			57025.3	88.1433
4670.01	73.6974			58672.7	39.7724
4671.17	34.9597			58844.8	137.953
4672.79	45.0069			60710.4	28.7535
4686.61	79.6437			61931.9	68.5873
4688.54	100.445			62954.2	37.4184
4691.5	86.5874			63299.8	64.3027
4703.27	50.8359			63446.8	139.554
4705.67	83.4061			63916.3	57.9726
4712.26	78.9439			64750.7	169.875
4713.05	38.7445			65214.8	58.2618
4714.69	52.4396			65390	93.0232
4732.52	35.2997			66842.4	67.1532
4738.88	54.6497			68470.2	168.949
4739.11	40.0586			69186.6	71.6722
4742.65	52.2552			70240.9	119.927
4748.72	45.2339			70675.5	73.131
4759.92	85.1874			71108.5	43.9696
4760.64	55.7206			71772.7	57.4798
4762.36	34.1285			71782.2	122.604
4764.95	35.674			72164.7	186.651
4771.63	55.1345			72286.2	63.4231
4776.49	34.252			72302.6	53.5816
4792.87	57.9159			72424.9	115.926
4796.3	28.3448			72805.6	83.6308
4800	30			74082	72.4469
4804.86	65.7266			74532.2	72.8375
4810	220			74776.8	100.628
4823.05	74.8697			75337.1	60.5769
4837.93	38.9263			77116.4	54.8543
4859.57	43.4177			78402.2	282.224
4860.86	49.3352			78670.5	110.228
4879.35	69.9288			78911.3	34.2675
4902.68	50.2452			78954	98.4339
4915.59	51.4553			79499.4	120.978
4919.12	31.6046			79624.2	86.3379
4930.09	28.4629			80232.1	84.5905
4943.67	35.0558			81021.5	66.2844
4957.32	22.1636			81478.8	64.4613
4962.09	47.6581			82205.1	39.805
4964.49	44.5933			82569.1	107.467
4972.37	38.238			83114.8	42.9905
4974	36.9515			84685.1	84.3254
4982.14	50.0869			85047	99.3821
4986.13	51.8453			85430.6	59.7083
4998.64	32.5393			85512.7	105.677
5006.47	102.502			85523.4	62.7796
5008.14	54.2641			85793.3	146.731
5015.67	57.6914			86796.9	37.6242
5034.49	46.7101			87630.2	184.128
5039.88	71.4311			88539	34.8076
5062.27	37.6165			88624.1	59.3239
5069.23	52.0695			89223.5	64.3918
5097.55	66.3115			90511.8	145.062
5102.09	45.2691			91533.8	88.2596
5117.27	37.7719			92389.7	58.549
5137.05	100.723			92765.4	75.6562
5145.75	39.6117			93156.4	44.5407
5155.45	43.8272			93157.9	94.2926
5159.14	33.3655			93952.5	102.147
5168.25	32.9734			93987.2	338.592
5176.5	34.0124			94020.3	113.774
5180.06	41.1933			94139.2	155.083
5184.43	51.356			95786	52.8725
5196.98	39.7329			95814.9	163.139
5197.39	60.0478			95913.6	55.9963
5200	70			98433	47.9077
5223.31	54.7405			98494.3	63.6174
5223.72	34.7567			98597.9	46.9671
5247.3	50.8215			98786.4	89.9765
5250	65			99734.1	66.9335
5250.26	69.4127			100442	102.926
5254.65	44.99			101211	54.0256
5254.86	70.7128			102052	51.6183
5259.79	48.7006			102967	102.498
5270	350			103355	55.7679
5280	65			103359	86.4245
5295.85	97.1269			103851	60.8454
5297.95	37.5221			105363	88.6616
5302.79	38.2175			106653	111.544
5321.06	33.4828			106748	118.12
5321.99	122.383			106937	39.8537
5330.75	31.9287			106968	113.266
5334.97	82.2931			107860	37.8475
5338.38	88.1599			108156	65.8706
5340	150			108186	178.042
5348.32	74.7877			108988	58.319
5350.14	130.69			109336	317.261
5350.25	69.9039			110574	53.3888
5361.04	44.653			110694	82.2925
5375.78	28.5647			111070	106.62
5386.94	35.8492			111693	62.7037
5387.13	43.6455			112683	76.5828
5403.69	46.5531			114062	65.4936
5419.08	69.4814			114122	126.409
5449.8	37.9232			116631	70.9972
5456.98	37.5455			118694	158.771
5458.88	32.5025			119335	139.446
5467.97	33.0173			119792	142.043
5472.2	52.7942			121442	40.4654
5473.43	139.883			122297	90.3504
5481.8	42.4648			123115	47.7296
5483.05	50.494			124720	37.7667
5496.96	41.8242			126201	103.177
5500	60			127444	102.941
5500.48	40.0106			127878	59.8811
5501.04	44.8618			128441	55.5256
5504.37	52.4375			128652	74.387
5506.46	66.5671			128688	48.2713
5518.16	47.4807			128693	163.448
5528.85	113.025			129112	186.747
5530.34	59.358			130428	86.0828
5537.36	41.0987			130705	41.2098
5542.06	38.1908			131772	49.2997
5567.02	33.2389			132030	73.7975
5575.6	65.5335			132557	82.8837
5578	24.908			132669	64.2364
5585.96	36.3489			133340	89.7483
5588.9	229.839			133970	126.355
5596.3	47.2079			134735	48.4112
5605.74	36.1549			135245	129.755
5609.99	37.2479			135999	85.7566
5633.6	17.3586			136733	111.598
5637.83	36.8206			136891	98.5741
5650	60			137896	43.6551
5654.63	41.6151			138671	47.0918
5655.42	64.7075			138984	61.0795
5664.97	67.0613			139144	144.575
5671.91	47.3209			139921	154.656
5676.21	63.7139			140746	205.785
5695.09	33.097			141269	196.889
5700.41	49.5683			141310	78.2021
5708.61	61.1059			142001	138.702
5709.31	62.3296			142280	39.856
5716.61	82.4677			143346	53.9508
5723.49	37.874			146068	113.716
5727.16	48.5829			146370	71.7385
5735.14	44.0798			147492	57.2589
5740	60			148022	112.326
5742.7	34.3952			148548	77.1901
5746.52	24.8298			149294	69.3828
5754.1	77.8634			150228	129.435
5756.76	45.1213			150507	117.918
5763.83	145.421			152358	137.773
5767.29	32.6076			152433	105.906
5770	57			152695	50.5851
5775.92	66.31			154071	183.626
5779.21	34.7767			154510	77.9262
5785.37	50.4623			155266	41.7033
5788.05	79.4117			155976	72.248
5795.91	84.9765			156259	135.388
5797.71	50.9666			157156	74.2235
5800	130			157210	198.208
5801.07	57.2781			158225	55.9055
5801.28	39.5571			158451	124.954
5809.61	33.488			158634	144.513
5810.16	43.5086			160933	209.999
5810.94	36.1684			162389	167.846
5815.07	80.7955			162735	66.6205
5828.7	75.0866			162760	80.1097
5828.97	45.6142			163027	52.1821
5829.46	49.8503			164321	147.332
5832.42	81.4306			164595	104.392
5835.86	69.2222			164825	378.012
5837.28	34.0591			164875	101.303
5844.34	36.6606			165032	54.1435
5859	78.1514			166674	77.4663
5870	70			166836	209.642
5880.91	39.0584			168463	175.461
5884.21	31.1575			169135	65.347
5884.54	83.8214			170819	51.4228
5891.45	87.6551			171059	187.489
5899.11	33.3564			171435	121.125
5900.4	27.9107			172063	62.65
5904.21	31.3058			172723	355.682
5904.72	55.6398			173416	198.815
5913.35	32.3415			174335	98.5178
5920.38	47.0696			175763	91.7084
5932.42	51.4719			177335	50.1101
5933.13	35.9106			177801	67.9631
5934.86	36.088			178610	60.6145
5939.61	72.1199			178866	104.883
5948	44.011			179608	64.7755
5957.43	41.1805			180161	196.668
5960	110			180301	110.162
5970	63			180384	361.457
5979.21	33.5583			181743	49.1765
5991.34	70.8192			181908	64.5335
5994.64	58.0556			183474	210.632
5995.49	40.5437			184896	152.019
5997.82	91.3635			185125	47.7136
6000	95			187008	75.7934
6000	100			189264	43.4526
6017.28	72.7823			189664	141.257
6029.48	68.2647			190462	39.6022
6030	81			191304	175.324
6035.74	61.9861			191472	48.202
6047.83	38.5565			192147	95.5312
6050	110			192867	78.8324
6053.77	51.2542			192870	172.41
6063.67	62.0687			193274	67.9229
6072.28	57.3149			194010	248.914
6078.23	30.2097			194235	36.5262
6089.79	61.6791			194518	139.515
6099.32	55.3627			195385	46.0893
6103.45	213.433			197738	69.1927
6112.31	44.2153			199064	70.1698
6114.6	37.6473			199135	74.5786
6114.86	34.1297			199148	62.2068
6116.36	54.6715			199202	71.9904
6118.06	72.8448			204643	118.518
6119.72	120.293			205591	131.01
6121.22	78.3484			205647	54.0129
6130.2	94.9964			207283	69.4303
6135.94	138.273			208138	84.7331
6142.42	117.962			209668	88.7562
6145.44	75.0173			210142	212.304
6157.75	29.7347			210776	252.497
6159.64	76.9411			213469	46.9019
6172.78	64.8735			215026	291.412
6177.7	59.3496			216858	89.1709
6184.22	87.5418			218466	60.5191
6187.94	58.2832			219823	71.5956
6203.38	28.9981			224445	150.939
6208.48	36.5612			224445	117.807
6215.31	29.9849			225138	47.104
6220	70			225183	102.11
6220.78	126.062			226399	139.276
6228.67	30.0265			226884	103.84
6230	120			227946	54.5862
6231.08	39.1796			228342	78.0462
6232.31	102.15			230161	272.134
6233.25	41.2498			230283	123.057
6238.36	75.4867			231079	274.708
6239.98	59.1435			231490	126.001
6262.03	39.1803			232559	58.0389
6265.46	42.1822			232671	573.943
6265.54	48.3484			234393	82.9296
6272.03	49.2127			236287	86.103
6280.6	32.7042			236569	811.766
6281.86	51.8866			237023	140.151
6283.31	38.5935			238383	89.8638
6283.8	54.9953			238755	90.0155
6293.39	48.6118			243741	91.7783
6297.02	42.0908			243956	323.191
6297.36	42.2637			244601	117.626
6300	90			246227	64.218
6309.12	63.7551			246300	106.276
6323.22	49.7801			246837	84.1119
6334.84	44.5334			247189	349.459
6369.85	123.95			248043	55.8638
6370	70			248456	109.729
6375.7	48.2809			249519	62.3291
6377.44	103.083			250569	70.2608
6383.53	37.7839			250939	79.3054
6384.72	45.5155			252615	98.1122
6397.75	37.6913			252906	233.34
6400.58	53.7462			254886	55.3773
6404.77	53.246			258338	538.724
6405.11	73.5174			258977	62.9801
6410	65			259863	253.216
6413.64	46.6238			260566	49.4954
6417.27	56.5779			262426	109.251
6423.78	53.4984			264028	53.3693
6435.76	67.1417			264810	92.776
6445.31	53.6062			267291	72.503
6470	80			271149	63.5955
6522.1	86.3278			275352	63.2425
6522.4	45.2838			276156	105.326
6523.33	47.3629			276163	50.6815
6523.74	65.3706			278528	82.3746
6524.33	36.0125			278842	74.4502
6533.47	43.4935			279378	69.0294
6552.69	25.0167			281463	124.168
6567.67	64.9806			281941	101.216
6570.81	78.2322			283063	106.907
6575.87	82.0798			284535	97.5061
6576.06	54.7695			289699	91.1388
6580	60			290763	69.3952
6608.56	38.0587			291964	97.4193
6609.53	75.7422			292406	207.112
6621.76	48.8952			294021	55.4568
6622.27	127.526			294686	347.198
6630	58			296569	78.996
6630	465			300633	97.0242
6630.59	95.0766			301146	49.8886
6634.33	43.7499			302808	34.2029
6636.73	55.087			304766	58.2433
6651.81	38.9529			308402	86.4082
6663.51	29.8646			309352	70.6495
6664.8	47.8677			309643	144.307
6668.91	41.2265			310221	117.738
6671.17	37.4516			310446	206.258
6672.36	51.136			311302	60.0605
6678.76	39.5961			311596	118.059
6680	40			315143	68.8035
6695.14	65.0645			315235	355.419
6708.33	41.4475			318821	74.8632
6709.77	44.6879			321276	71.491
6719.76	53.4731			322682	194.556
6730	55			324016	100.617
6738.61	100.04			324537	55.6511
6746.46	27.5678			326187	235.349
6750	100			329046	255.43
6753.39	39.279			331201	87.6701
6758.34	69.197			332946	130.554
6759.99	58.8182			340437	101.42
6763.9	62.7566			340893	49.4109
6769.88	77.69			343194	78.7217
6770	70			344328	71.0313
6786.32	76.4614			345178	178.742
6788.41	48.7742			345859	82.125
6791.57	65.4661			347828	243.724
6814.83	124.596			348330	75.0463
6829.67	70.1184			348441	68.4055
6839.82	28.2612			349484	61.6783
6844.48	49.2137			349545	417.698
6846.89	71.3336			352154	156.453
6850	75			352523	54.9377
6859.08	50.6399			352681	178.816
6866.24	51.3266			361564	209.418
6868.19	85.7803			366491	157.217
6877.93	40.8029			367947	71.8034
6881.09	37.8905			373655	148.23
6882.06	48.3331			374483	187.335
6883.55	42.336			376587	47.7011
6891.31	85.1194			376852	130.371
6899.42	61.8739			380266	246.942
6900.57	141.757			390611	72.7691
6901.92	81.4779			398596	63.4764
6917.76	47.6564			402341	280.032
6919.63	50.3632			411239	65.4619
6923.85	41.1917			415630	239.776
6943.34	82.9159			417437	79.5131
6945.06	47.3809			418155	322.315
6947.51	43.6301			419436	532.244
6964.3	66.8922			423672	192.449
6967.64	143.124			427248	180.958
6974	97.4604			427702	364.186
6979.46	37.6473			427866	145.565
6987.6	57.4063			429553	148.646
7002.57	108.728			432503	256.731
7003.38	48.6127			433563	121.896
7015.05	25.022			433798	92.8646
7020	80			435131	204.633
7020.15	86.754			437695	105.248
7021.32	71.8945			443227	121.974
7028.85	48.6097			443904	101.773
7030	65			445373	149.712
7030	120			446170	313.086
7037.76	43.1115			450518	103.027
7038.06	81.2481			456738	70.4911
7050	160			477990	119.269
7055.86	99.4442			480444	368.187
7070.46	51.2014			484244	201.209
7071.04	64.7105			484625	195.83
7073.2	43.3993			485082	162.192
7074.79	29.3409			490980	59.6826
7077.18	62.3017			492849	702.597
7079.31	51.3667			496868	336.715
7090.07	73.1619			500194	175.481
7108.53	38.9435			517615	92.5923
7108.85	38.6361			529393	89.0629
7109.17	98.9125			535611	279.532
7117.74	131.792			536418	129.715
7144.25	80.5989			601829	86.7879
7148.7	41.9674			622358	161.934
7157.87	35.859			640536	442.204
7158.24	37.7472			672385	393.98
7160.07	43.7535			719328	276.841
7172.71	68.3789			724391	359.48
7175.89	74.1493			728619	294.632
7189.76	50.3275			797350	271.227
7212.89	40.5438			818554	695.01
7213.38	54.9094			845376	163.803
7214.81	156.74			876543	375.215
7216.43	95.9621			939046	527.984
7225.93	75.7652			994392	472.95
7235.23	40.6075			1020000	178.236
7259.16	33.661			1086930	532.005
7264.82	99.2625			1089360	483.931
7265.15	37.7145			1516650	410.999
7268.32	164.684			350710	58.9865
7270	67			350900	273
7290.02	162.502			352086	125.284
7291.47	96.6802			353297	83.3098
7291.94	35.6056			357200	445
7314.12	86.6666			358299	133.659
7320	53			362824	142.812
7329.99	147.186			362976	182.845
7344.57	54.3462			363344	149.112
7350.33	58.1214			363800	345
7359.36	107.55			367941	95.6181
7369.58	110.014			367951	125.709
7376.35	32.9287			369581	94.3008
7383.66	96.7305			371065	202.921
7384.37	113.039			371904	221.254
7388.59	57.8544			372139	190.37
7389.83	72.033			373586	160.871
7394.28	79.5894			373687	79.8866
7396.03	145.171			375034	259.147
7398.49	38.4796			378293	176.8
7406.99	79.4683			378400	390
7407.94	45.794			379329	160.41
7416.65	54.4339			379851	151.415
7417.28	45.5328			381400	217.609
7428.25	46.5919			381529	129.531
7430.13	24.4656			381841	93.2298
7435.31	71.8798			382078	183.004
7440	50			384630	76.8476
7440	50			386753	100.187
7440	75			388965	155.333
7440.03	54.6523			390289	140.709
7448.68	88.7481			390439	118.14
7470	70			393240	77.363
7472.51	48.2453			395777	140.833
7502.57	34.7822			395822	132.7
7513.33	38.9193			398126	349.308
7530	35			398136	171.211
7541.16	140.734			399395	232.472
7547.76	54.0516			404249	129.658
7561.04	17.7629			404463	91.3935
7578.66	60.7336			410381	169.087
7580	90			411028	72.2092
7588.26	97.0244			411289	142.97
7600	70			413168	176.249
7601.31	47.9644			415782	141.134
7608.2	53.169			416170	134.247
7610.48	99.6061			416619	165.918
7619.35	38.474			424228	123.766
7619.53	75.4788			425420	115.402
7620	120			425693	144.514
7620.84	35.9347			430898	111.693
7629.28	79.7119			432694	137.818
7631.9	163.157			434407	104.841
7637.43	142.32			441600	300
7669.96	114.042			441995	85.3824
7686.77	59.9439			443242	87.3299
7688.43	44.5784			443659	57.853
7690.96	72.8859			445415	130.352
7699.76	33.2947			447388	180.581
7700	65			448719	165.241
7700	65			451803	110.584
7720.09	56.0766			455631	117.44
7725.37	51.56			456231	198.906
7727.62	34.8767			460360	241.098
7728.43	42.831			462453	164.889
7728.89	56.975			462574	145.7
7742.75	15.1932			467104	183.871
7753.12	56.443			467307	76.3402
7757.85	50.262			477900	149.623
7763.6	42.725			478188	151.085
7768.18	68.4744			503540	105.788
7791.34	33.622			504248	144.516
7794.09	69.9861			506600	405
7810.97	58.233			509663	172.337
7829.48	60.1179			510079	149.774
7833.83	41.2225			514319	170.525
7834.52	44.7472			518132	141.697
7837.5	122.001			519024	270.868
7847.31	125.207			535515	132.292
7850.24	54.2114			540004	285.315
7850.74	66.8711			541236	181.969
7855.66	71.6936			544856	250.39
7866.36	64.3849			546024	133.762
7871.04	73.0974			550900	323.933
7872.28	62.7188			564655	116.553
7874.12	39.7561			569275	137.033
7877.13	34.9559			573973	179.691
7885.59	38.5033			577764	264.29
7892.88	109.339			591148	334.477
7900	75			596323	201.448
7900	68			599750	241.205
7900.72	44.206			601421	197.601
7914.11	47.7263			609626	206.248
7924.02	33.4633			613630	236.949
7924.47	23.399			624931	169.183
7932.49	104.971			631561	120.848
7933.65	31.0656			633354	211.922
7943.02	71.2039			638662	290.75
7947.36	74.0143			642904	269.827
7952.13	42.3107			648835	167.728
7956.24	143.747			654073	220.71
7956.83	171.45			660089	372.724
7967.51	54.572			660339	211.862
7978.12	36.3417			693181	246.134
7979.81	75.838			700923	156.183
7980	52			704721	419.966
7980.33	24.4018			705055	363.828
7991.46	104.146			716055	204.835
8000	65			717486	235.776
8000	65			732396	225.235
8005.27	56.955			736595	298.729
8017.87	29.4726			785270	391.42
8041.37	59.4311			786547	300.134
8045.48	53.4007			791862	174.754
8051.68	76.6342			803374	585.369
8057.36	67.2041			819123	177.094
8080.04	156.059			829018	436.727
8091.08	117.058			834555	262.478
8091.94	190.885			929075	418.45
8100	60			345049	205.139
8104.25	34.1487			345994	51.1665
8110.36	84.8637			346346	86.4231
8111.49	55.6009			346729	69.9696
8111.73	35.0156			347880	125.161
8116.74	46.3373			347963	207.938
8119.42	41.3861			348783	68.5496
8122.06	88.6395			349091	176.352
8122.7	61.1321			349919	79.8764
8128.48	76.1342			350013	155.716
8133.96	53.7417			350027	66.6906
8136.68	80.9364			231697	133.761
8141.51	56.0118			237226	63.6806
8143.2	67.4805			230066	115.541
8148.32	57.933			186105	116.845
8148.83	150.118			281212	126.41
8153.25	78.3378			282276	113.411
8162.8	136.42			283020	107
8164.15	51.3721			283316	167.446
8184.79	74.9699			283891	134.217
8186.28	48.9582			283902	78.1957
8188.2	41.851			285995	71.2464
8191.44	114.719			286130	113.441
8196.67	51.673			286420	345
8198.01	21.1386			287455	63.922
8203.49	102.946			287509	94.2473
8204.78	95.5527			287602	149.479
8217.11	67.6065			289185	126.74
8251.89	44.0915			291931	85.5844
8252.23	40.664			292120	195
8253.12	35.5734			292911	158.686
8259.93	59.902			293810	100.788
8260	100			294111	63.6616
8260	100			294842	123.68
8264.51	102.838			294950	129.969
8277.47	49.0474			295426	108.219
8284.3	83.4154			297938	73.6536
8293.37	49.5157			301198	96.4258
8300	60			301281	164.495
8303.8	71.0113			301646	183.192
8307.69	144.778			301817	177.853
8311.69	59.8207			301863	130.972
8316.84	51.7762			301972	81.2783
8324.04	36.8241			304620	378
8332.61	83.7513			305044	255.144
8349.62	116.404			306378	142.119
8350.23	108.394			308720	408
8351.48	49.9236			309744	174.603
8369.46	84.4011			310501	105.587
8380	90			310526	112.343
8380.47	43.1221			310828	143.601
8391.71	29.0083			311012	176.514
8402.49	51.0539			312294	39.0019
8420	50			313930	217.701
8420	50			313976	257.171
8421.44	60.7931			314691	174.097
8438.72	89.3518			315173	126.869
8440.23	41.8717			315207	117.773
8447.6	50.5111			315328	120.95
8454.24	36.7636			315574	83.1013
8467.75	22.9739			315989	69.6254
8484.89	63.6352			317274	67.4494
8486.4	52.1818			320884	95.807
8493.87	86.3429			323350	119.772
8496	78.1412			323426	137.511
8496.65	47.8992			325056	95.2423
8500.54	83.0391			325800	151.137
8521.18	62.5675			326707	114.127
8524.23	63.2216			327356	161.921
8529.68	73.1435			327680	115.788
8534.93	82.0068			327719	172.903
8535.7	43.924			328441	149.71
8536.12	37.9554			329930	87.7525
8540.62	82.7741			330086	101.397
8541.27	61.3669			330422	215.704
8557.5	49.4671			333601	166.852
8560.04	86.9716			334000	111.595
8571.35	58.779			334995	87.9866
8572.54	40.3539			335095	90.9192
8592.56	127.665			336209	258.685
8595.98	44.5727			337503	95.8107
8609.82	209.784			338380	67.726
8624.5	53.2214			338889	156.622
8628.02	85.194			340668	170.982
8629.84	111.467			340865	70.8323
8632.28	121.751			341151	62.5404
8638.5	92.5413			341520	315
8638.81	104.397			342960	116.579
8641.25	44.4123			343218	123.221
8648.67	68.5801			343253	78.6305
8657.75	68.2405			347018	112.341
8667.59	34.2101			347583	52.8967
8671.66	57.2007			347966	175.2
8671.75	42.6253			348176	252.013
8687.34	30.7432			348324	66.2736
8701.21	40.6879			349519	59.1279
8704.89	32.9283			350558	78.8218
8707.25	161.267			351024	86.5425
8711.73	77.2173			352637	162.259
8722.11	50.6642			353677	145.197
8722.33	54.1677			354624	163.877
8723.86	73.8866			354838	54.9957
8724.5	99.8891			355141	262.826
8727.74	54.8748			355904	109.297
8740	125			356120	380
8741.03	41.3515			359921	132.025
8742.07	41.7653			361325	190.592
8743.04	72.4363			366877	63.5753
8760.52	37.6522
8769.81	121.461
8769.97	25.5381
8770.57	35.5396
8792.8	36.1733
8795.17	42.5552
8796.83	95.1902
8799.15	91.0416
8800.16	53.4401
8804.59	79.1404
8804.77	56.029
8810	750
8820.29	70.8543
8837.88	52.9139
8840	50
8846.86	50.0014
8852.31	31.3657
8853.65	61.5723
8859.59	77.3421
8870.67	61.2268
8882.19	35.4323
8887.39	28.2302
8912.24	35.1711
8912.94	65.9066
8913.99	118.646
8915.18	65.6492
8923.84	92.1046
8937.17	44.6724
8958.02	43.2717
8977.93	120.962
8981.07	87.611
8981.64	91.2095
8989.73	56.1342
9002.67	41.451
9022.75	70.0983
9025.71	122.441
9030	70
9030	70
9047.98	169.168
9050	100
9064.08	79.596
9071.3	59.1319
9088.03	59.2109
9098.33	60.7385
9098.79	70.0714
9100	80
9122.29	74.7519
9124.4	47.1017
9127.06	66.553
9142.99	38.7356
9151.76	45.0332
9156.49	171.075
9160	80
9161	42.3052
9171.34	48.045
9180	55
9189.93	61.1697
9190	150
9190.53	32.861
9191.86	81.0621
9198.18	47.0316
9208.11	31.809
9210.21	67.0239
9211.96	81.1605
9229.62	149.371
9232.22	101.439
9240.19	56.5795
9240.51	36.8146
9242.03	111.078
9247.52	35.8287
9264.91	110.884
9273.05	70.6227
9288.7	86.2918
9300.06	62.6761
9301.14	74.419
9304.85	62.1128
9309.07	80.0516
9319.76	73.2265
9324.93	79.45
9326.27	38.4136
9346.64	47.4075
9348.37	55.1319
9349.76	83.2097
9350	170
9356.07	82.3217
9360.31	96.1663
9365.98	33.9148
9371.24	65.1143
9373.09	59.6432
9379.45	90.2078
9386.81	103.271
9389.64	48.043
9390	169
9402.93	76.5937
9415.92	55.5008
9422.74	70.6466
9427.62	93.6921
9431.52	189.723
9433.64	35.3169
9435.22	68.3809
9435.38	75.6628
9440.24	43.7418
9465.24	81.0244
9465.52	72.4999
9472.31	96.5112
9486.19	31.942
9495.85	169.626
9499.3	90.3024
9500	160
9508.73	103.535
9510.89	106.864
9541.64	66.857
9566.11	139.82
9567.85	47.8344
9571.54	110.169
9578.9	51.7423
9586.64	77.0773
9587.35	68.6925
9596.65	62.0422
9608.34	178.788
9624.4	110.451
9630	60
9637.02	128.542
9640.03	108.259
9649.8	152.035
9650	60
9664.4	159.381
9666.8	48.0922
9695.41	86.2684
9710	45
9716.89	92.4836
9720.87	70.0602
9727.19	50.2895
9730	60
9730	60
9731.37	127.812
9742.37	35.0456
9750	220
9750.01	74.0098
9756.76	69.4652
9767.18	42.8417
9783.07	46.7232
9783.78	85.0423
9795.18	154.873
9800	70
9800	65
9832.21	134.353
9846.83	224.642
9853.29	39.0866
9857.39	114.902
9858.58	62.4355
9858.64	65.56
9864.09	140.245
9864.6	76.533
9866.57	91.8435
9870	110
9876.99	86.2076
9880.5	25.9121
9915.31	66.9303
9920.06	40.4877
9920.41	107.477
9940.17	79.2326
9951.04	44.9279
9952.58	64.1138
9955.24	37.9635
9959.74	49.9391
9968.39	113.092
9980	60
9980.65	39.2261
9982.52	120.02
9985.35	47.7929
9988.53	79.2558
9989.36	58.8556
9990.01	31.1726
9994.52	35.9064
9998.08	39.4791
10000	80
10000	80
10008.5	136.749
10009.4	67.2797
10013.1	36.3359
10022.2	100.15
10023.5	84.7434
10030	155
10034.6	56.0138
10036.3	40.7186
10060.6	42.8176
10070.6	74.8927
10078.8	149.758
10083.1	47.8867
10087.5	106.526
10110.3	161.034
10124.7	148.972
10147.5	53.0923
10160	70
10170	105
10170	60
10170	65
10182.8	64.0165
10191.2	33.6077
10198.2	97.7735
10198.9	65.0316
[truncated: 3,269 more rows]

## Sheet: Figure 4
Figure 4
Panel b, box plot								Pancel c, DFS				Panel e, k_on					Panel f, DFS				Panel h, k_on
T3SA+ & Mn++	T3SA- & Mn++	T3SA+ & Mn++ & Neu5Ac	T3SA+ & Mn++ & RGD	T3SA- & Mn++ & RGD	T3SA+ & Mn++ & Neu5Ac & RGD			LR (pN/s)	Force (pN)			Contact time (ms)	BF (%)	BF error			LR (pN/s)	Force (pN)			Contact time (ms)	BF (%)	BF error
BF (%)	BF (%)	BF (%)	BF (%)	BF (%)	BF (%)			57.6	36			0	0	0.1			95.197	9.76032			0	0	0.1
18.4	5.3	7.5	1.8	0.8	0.9			83.1959	27.1464			30	9.5	3.3			109.543	24.1756			30	3.9	0.2
14.9	7	4.9	3.9	1.5	1.4			96	59			80	19.5	5.8			160.764	36.1161			80	6.1	0.6
17.2	6.7	6.6	3.2	3.7	2.8			98.9381	38.9207			130	26.8	1.1			167.979	25.1209			130	7.2	0.8
10.9	5.2	5.5	2.9	3.5	3			122.355	36.2906			180	34.8	6.7			171.921	21.2104			180	6.9	0.5
29.4	6.2	8.1	0.8	2.7	2.5			129.826	14.3207			280	35	0.4			186.632	26.2092			280	10.6	1.8
37.9	7.3	4.3						149.011	27.8649			530	37.1	0.8			187.533	59.4861			530	12.9	3.5
30.3	8.3	4.2						150	42			1030	41.9	4.5			192.14	62.6584			1030	15.2	2.3
15.7	6.9	2.3						151.176	21.323								192.83	61.3115
12.7	7.5	6.7						155.529	35.609								195.468	20.8649
15.2	6.6	5.4						159.944	25.7872								219.658	39.6311
15.4	7.8							160.298	19.8934								225.893	54.0311
26.4	--							163.3	48								225.895	39.031
12.3								172.176	26.2079								226.052	34.3858
13.7								176.461	36.0932								229.797	43.454
14.7								244.785	49.6317								234.458	43.5473
12.2								246.824	17.8994								253.209	49.2662
15								250.847	82.8198								257.753	42.4931
24.8								253.09	33.5914								261.438	52.8068
19								253.729	25.8076								266.653	27.3268
17.8								255.216	18.7864								267.793	62.9006
								265.854	53.3097								277.725	22.1099
								266.426	64.5063								286.142	30.4532
								266.782	14.1843								291.352	26.6415
								272	43								300.555	57.1593
								274.373	48.1387								301.81	52.4834
								285.919	44.502								305.356	56.2755
								289.064	23.1866								306.158	25.2821
								291.5	55								313.113	70.0901
								294.06	34.2458								314.305	54.9699
								297.364	60.5971								315.943	51.2016
								298.797	35.8181								322.552	28.8655
								299.982	29.5236								323.478	91.0373
								301.556	40.5353								326.143	98.6608
								301.929	28.0538								326.996	68.8661
								306.759	28.9827								327.505	25.6868
								307.17	25.5161								327.814	25.287
								318.612	26.6864								328.405	65.0644
								320.192	29.8252								329.727	27.2866
								323.567	47.977								331.871	74.5507
								326.354	51.1104								338.486	57.4303
								328.4	40								339.938	46.0803
								329.896	24.4197								345.728	32.6552
								330.371	24.5897								346.632	22.2025
								332.706	71.134								348.695	61.2072
								334.913	72.4161								348.799	48.4502
								339.411	54.993								351.302	64.6869
								339.7	56								364.416	96.6529
								340.937	57.3791								366.327	68.591
								341.384	59.3015								366.725	40.6637
								343.339	18.8184								371.4	69.0987
								346.527	20.8781								372.538	71.8409
								349.533	40.7889								372.665	67.1947
								352.973	27.7715								378.98	43.5282
								354.257	52.3817								381.103	51.9761
								354.67	39.8772								381.264	39.3363
								354.991	37.3833								382.068	109.338
								364.3	85								383.594	24.8106
								370.908	61.3954								384.146	104.265
								379.8	80								391.138	41.7933
								387.182	49.6679								391.234	63.2917
								390.957	31.4561								391.583	37.0374
								391.603	40.6029								393.827	39.8699
								393.883	57.933								399.32	49.0648
								394.682	29.0846								402.029	84.6768
								395.37	23.8971								403.038	110.74
								399.396	31.2971								404.014	18.2407
								401.744	46.0258								406.115	50.0936
								403.617	102.301								409.974	76.5912
								406.19	45.5606								411.598	49.0259
								407.963	30.2233								414.848	29.9739
								418.391	54.8481								418.281	58.1225
								420.956	72.8196								418.284	43.6729
								421.58	32.7467								423.603	57.5092
								438.811	39.5348								426.084	56.7656
								443.627	21.2589								426.472	59.9636
								444.59	36.0802								428.6	33.4596
								445.475	25.7182								430.112	29.8182
								449.296	36.8338								439.943	44.4739
								455.1	62								441.358	66.4791
								460.571	57.9743								442.685	33.0646
								462.256	28.3514								447.294	39.5222
								466.204	66.5356								448.378	53.7837
								470.149	45.2985								450.509	25.9691
								474.7	73								451.301	67.9451
								477.313	38.8841								451.677	46.5775
								478.139	38.3025								452.735	51.8512
								481.859	54.9172								454.034	71.2079
								489.988	57.5376								454.194	34.0984
								490.4	46								456.475	63.4386
								490.6	45								457.814	77.843
								491.283	67.8717								461.634	63.3009
								494.818	31.0783								463.783	73.9013
								498.457	23.6581								468.062	53.887
								501.518	23.4152								470.799	79.8407
								505.061	53.7059								473.21	43.1322
								505.346	54.2693								473.32	86.1876
								508.859	45.0715								474.298	32.8413
								510.901	67.5768								477.786	64.9734
								512.491	31.3617								477.903	68.138
								513.8	52								478.148	48.9599
								514.9	83								480.353	44.8158
								518.523	79.7878								483.361	47.9266
								519.425	15.9097								491.123	103.092
								528.143	75.9412								493.494	46.065
								534.888	32.0682								494.068	113.91
								537.467	65.6606								496.464	52.9485
								537.677	28.7759								496.648	106.812
								542.763	80.7457								497.216	90.5138
								544.4	78								498.634	54.3821
								544.828	62.7028								503.46	28.5846
								552.408	46.0943								503.721	33.7819
								558.701	47.8922								507.247	48.6308
								560.486	77.3934								513.792	40.4474
								571.948	74.7546								514.548	47.6309
								572.012	49.8693								515.15	61.5558
								575.8	103								515.264	93.7009
								580.304	38.8253								516.824	46.426
								581.142	87.1825								519.042	61.1546
								588.672	41.5914								520.094	29.026
								589	48								520.338	58.6467
								589.454	80.8287								521.254	143.24
								596.526	63.4021								521.326	74.4841
								599.278	76.2491								521.724	66.4951
								600.32	50.0979								524.451	75.18
								603.233	44.7867								527.934	74.0613
								604.261	18.6596								529.526	141.302
								604.788	53.0438								531.2	54.1431
								605.507	31.3013								533.699	64.356
								608.681	36.4594								536.584	83.5336
								620.1	84								541.78	71.8486
								621.297	33.1034								544.925	43.5168
								634.2	67								547.358	50.5573
								634.522	70.8361								551.729	80.3052
								636.426	65.5661								552.997	57.2763
								640.8	93								555.424	97.7712
								647.2	36								555.745	63.6755
								650.6	43								560.289	25.749
								651.955	77.2549								561.326	107.005
								655.558	54.9382								561.799	70.149
								656.697	74.1777								573.298	77.9862
								659.725	44.8362								573.962	42.5972
								659.8	46								583.545	55.0451
								664.598	113.905								585.662	57.7685
								667.7	47								588.008	81.0695
								670.8	77								588.49	45.6603
								670.836	93.3972								591.688	81.8316
								671.485	49.2285								592.552	56.6741
								672.086	53.303								592.625	38.7983
								672.65	37.9066								594.44	36.0378
								684.9	56								594.753	42.7965
								690.398	34.1745								595.406	64.9764
								691.464	131.658								595.833	43.9982
								694.131	40.5995								600.173	114.694
								696.791	52.6847								601.077	71.2315
								696.879	33.5422								601.609	58.5221
								698.9	51								602.681	58.4111
								701.1	91								605.043	102.023
								708.653	66.2032								605.145	76.6526
								711.229	60.5532								605.823	144.093
								711.374	34.4053								608.985	79.4391
								711.563	39.1416								610.815	99.8942
								716.9	138								610.987	89.698
								718.054	86.8624								611.427	91.9174
								720.527	73.4206								615.076	86.989
								721.444	35.0821								617.202	90.1718
								723.952	42.8261								618.617	71.9137
								735.534	47.5797								621.925	38.105
								737.244	136.285								623.515	99.8497
								737.626	37.62								624.92	40.1201
								741.9	53								627.952	51.7322
								742.9	87								629.944	65.8665
								743.429	113.01								631.165	26.1989
								749.847	49.9102								631.938	52.699
								752.939	91.9264								632.81	70.0862
								754.489	43.5416								634.338	37.0832
								760.016	37.7513								634.429	75.1556
								761.818	60.3118								635.728	56.1362
								762.6	151								636.638	52.3387
								762.94	98.1535								637.611	141.185
								764.65	72.1887								640.089	135.592
								766.5	53								644.541	107.936
								768.849	52.7609								644.779	72.6408
								769.575	31.3231								645.465	108.615
								773.1	68								647.609	37.7424
								777.301	40.4715								647.848	29.302
								777.835	89.2072								651.519	58.7698
								778.402	99.5678								659.194	54.7228
								780.22	79.3244								661.469	62.229
								780.39	63.0627								668.54	50.3177
								781.952	87.6672								669.714	42.9328
								782.401	113.178								673.485	81.6436
								783.6	67								675.128	57.8097
								795.782	70.3201								676.539	85.2003
								797.076	56.7107								679.065	53.3334
								803.013	41.991								680.654	68.4053
								803.2	75								680.853	63.1629
								804.636	38.647								683.897	60.683
								814.409	46.1143								688.267	70.6201
								815.64	52.6849								694.534	37.3779
								817.872	23.7328								696.035	85.049
								827	89								696.473	107.384
								829.568	34.827								696.855	84.172
								834.213	35.4145								697.17	60.37
								836.8	142								697.802	60.3048
								837.694	82.6475								701.139	42.3047
								837.8	52								701.235	87.2664
								839.254	64.927								701.464	79.8094
								841.682	72.9756								701.504	47.2764
								843.8	45								701.958	81.5957
								844.34	23.9234								706.151	79.2407
								847.745	81.3269								713.798	70.3552
								858.786	28.0938								713.915	50.2862
								861.3	78								716.88	156.8
								863.643	65.0911								720.349	27.6219
								864.222	80.1902								722.835	102.769
								864.971	70.1281								725.186	76.8303
								871.113	69.9665								725.957	92.0653
								873.141	29.1948								734	46.6869
								878.6	133								735.522	38.0597
								883.712	88.6742								739.647	109.98
								895.034	80.1622								741.942	46.4169
								898.609	94.1359								742.708	99.3698
								901.365	27.9167								743.08	49.6831
								902.007	47.6516								744.786	44.1118
								905.3	113								745.03	58.9387
								906.589	96.2632								745.54	79.8618
								909.3	98								750.164	85.0267
								910.861	60.4373								750.323	91.9014
								918.9	65								751.246	76.9117
								919.222	47.1284								754.817	93.1076
								921.048	93.9801								758.182	95.0539
								927.643	33.0018								763.431	112.655
								931.619	79.7757								771.269	50.4443
								933.06	93.6703								772.027	66.7328
								938.862	43.0964								773.209	116.936
								944.5	175								774.679	74.0093
								944.917	80.5924								779.112	49.3422
								946.342	45.9868								781.684	41.2327
								954.863	115.903								789.594	64.079
								968.4	126								793.657	55.855
								979.846	27.0834								794.055	92.9316
								992.4	47								796.912	41.1046
								993.078	32.0721								810.791	115.746
								994.2	112								814.03	62.438
								995.146	35.4033								816.47	90.3047
								998.672	121.068								819.215	54.6821
								1004.49	34.6022								826.169	80.6743
								1013.7	90								832.286	129.534
								1017.37	217.128								832.866	84.8861
								1029.97	63.332								835.341	46.729
								1031.86	62.5623								835.447	27.3481
								1035.8	63.4338								845.534	44.9735
								1036.55	57.5876								858.195	71.9659
								1046.4	140								860.652	45.6136
								1046.43	72.2757								860.92	60.4501
								1046.84	50.5024								863.407	94.7641
								1054.37	80.7688								873.139	72.489
								1055.04	84.0603								876.924	58.2949
								1056.5	50								879.776	30.4599
								1057.06	108.743								884.219	92.1822
								1059.63	31.4408								885.242	74.6286
								1060	63								888.797	82.113
								1064.08	72.0077								890.398	81.8595
								1067.18	152.929								893.93	69.1171
								1068.33	89.8466								895.744	90.6362
								1073.7	55								898.592	50.9036
								1075.34	103.762								900.25	117.316
								1092.06	84.86								900.32	84.6055
								1099.9	91								904.422	49.9551
								1104.2	48								919.551	59.4866
								1107.14	46.935								921.264	69.6068
								1112.39	113.934								924.305	97.3867
								1114.94	66.9234								925.655	88.3358
								1119.24	46.6403								929.094	94.9585
								1122.3	57								931.877	48.0309
								1122.61	38.2844								932.62	32.6157
								1129.23	106.59								934.825	126.584
								1135.43	50.401								942.356	74.2557
								1137.87	45.7283								952.646	36.934
								1140.08	55.7672								952.845	118.285
								1142.3	262								955.159	63.3749
								1143.57	92.8846								955.88	57.7717
								1145.56	129.548								959.874	127.448
								1156.66	123.705								961.816	64.106
								1162.99	80.4638								966.114	40.4825
								1165.43	53.7032								973.112	98.123
								1166.2	88								973.235	99.5692
								1170.7	51.7341								979.622	50.2384
								1173.3	162								983.108	133.693
								1174.71	71.6462								988.231	87.9574
								1177.51	35.2994								993.846	31.7505
								1183.13	75.8534								999.498	80.4813
								1183.2	50								1000.45	69.314
								1184.54	75.696								1001.71	39.505
								1189.16	98.8556								1007.2	163.515
								1196	134								1014.59	69.0509
								1204.78	90.2271								1014.59	116.322
								1207.93	68.5311								1015.54	91.7118
								1208.8	580								1018.77	94.4856
								1213	89.0246								1022.14	95.0915
								1213.21	104.412								1025.52	89.7928
								1215.8	76								1026.39	68.9802
								1219	100								1040.11	63.9881
								1220.29	81.3436								1041.37	135.999
								1237	58								1042.55	41.6225
								1243.49	50.8363								1045.9	43.7977
								1244.47	41.4856								1047.49	139.422
								1246.56	77.1847								1050.92	103.001
								1261.4	195.27								1057.01	60.6573
								1267.68	147.537								1063.35	105.145
								1271.4	79								1064.9	51.1448
								1272.2	130								1066.66	95.6743
								1277.44	70.5058								1069.19	155.069
								1294.37	46.5616								1075.41	43.4815
								1300.7	121								1081.71	41.3762
								1305.97	104.568								1092.2	74.2286
								1307.2	125								1093.44	97.7923
								1314.09	70.6846								1096.61	178.398
								1319.7	94								1097.13	39.1585
								1331.7	40.7236								1105.83	107.109
								1340.59	37.7471								1109.05	89.8312
								1350.2	80								1109.59	150.53
								1358.4	165								1113.29	89.4118
								1360.95	140.985								1115.31	59.4885
								1362.36	50.0866								1121.83	79.3189
								1363.12	41.7783								1127.28	42.2498
								1371.15	137.136								1132.14	139.25
								1380.83	41.7544								1132.15	73.0556
								1384.22	46.1704								1133.43	65.0968
								1386.91	109.502								1150.03	110.146
								1390.8	35								1154.22	87.5542
								1394.12	127.729								1156.86	223.99
								1408.7	80								1158.18	90.6878
								1413.52	31.7341								1159.16	118.996
								1422.2	126								1164.04	112.051
								1435.21	31.9987								1164.07	84.7473
								1436.37	39.822								1169.68	138.419
								1440.2	164								1170.49	80.4787
								1449	28.7067								1173.38	111.642
								1454.7	160								1173.47	144.126
								1457.94	140.933								1178.3	66.3945
								1458.76	125.786								1184.11	69.1613
								1462.66	69.0695								1188.52	61.001
								1464.3	115								1191.31	100.603
								1465.99	50.0812								1194.54	94.4012
								1471.71	43.5749								1195.8	32.2321
								1475.56	98.1256								1198.83	159.861
								1481.74	79.3369								1207.07	94.7951
								1483.2	329								1207.48	115.671
								1489.46	143.715								1210.17	94.9931
								1495.43	92.5588								1214.4	42.9163
								1498.5	157								1227.45	108.704
								1510.1	160.519								1232.42	94.7289
								1540.6	70								1232.48	27.3374
								1547.49	86.2084								1241.37	48.2117
								1551.82	56.0823								1245.91	63.6036
								1553.5	77.6723								1251.71	70.5301
								1555.53	55.2863								1266.11	129.308
								1565.4	67								1268.67	97.5906
								1569.19	84.1293								1282.09	80.3077
								1570.57	68.2653								1290.27	114.871
								1577.5	98.5798								1292.17	98.6736
								1580.6	53.7504								1293.61	84.3082
								1588.85	45.6938								1320.79	118.979
								1601.84	86.1086								1321.94	38.8971
								1602.3	75								1332.53	46.4763
								1604.22	60.197								1335.77	51.6985
								1605.24	96.5118								1338.41	87.424
								1605.74	41.0969								1339.26	48.211
								1614.6	43.4674								1350.03	33.0598
								1615.95	125.283								1354.36	138.904
								1619.85	219.767								1360.63	77.3662
								1623.84	78.1078								1362.84	58.8181
								1627.9	44.6101								1374.28	71.0394
								1631.9	70								1375.94	60.9553
								1632.94	122.777								1379.58	197.077
								1639.79	61.0157								1399.37	92.0526
								1643.1	83								1431.67	78.6743
								1644	73								1436.99	94.3914
								1649.46	229.599								1438.02	44.0146
								1655.43	46.8054								1448.9	108.712
								1661.95	46.5083								1450.11	120.781
								1664.8	107								1451.59	145.262
								1673.4	217								1453.03	93.8704
								1679.96	32.4627								1456.96	101.749
								1703.15	104.868								1459.31	43.8456
								1707.08	43.3731								1460.47	34.6348
								1713.5	98								1474.45	79.1432
								1713.97	102.795								1483.65	52.6195
								1725.05	180.487								1490.1	143.479
								1733.53	72.9196								1492.45	59.1385
								1744.5	107								1492.56	58.3401
								1746.76	64.9733								1494.36	155.523
								1758.83	50.2676								1499.23	87.5085
								1761.1	208								1508.52	231.799
								1764.5	93								1511.69	43.5738
								1792.79	40.7261								1519.43	74.2275
								1803.6	75								1530.48	127.885
								1815.22	108.301								1540.25	51.4872
								1816.62	117.651								1545.83	67.7341
								1823.01	65.3518								1555.22	35.1601
								1825.78	105.734								1555.98	113.964
								1828.9	205								1560.23	54.7427
								1831.21	37.3358								1560.73	35.2677
								1846.88	45.3998								1583.18	73.9008
								1874.67	50.1854								1588.44	51.3286
								1880.7	145.497								1624.93	127.067
								1885.56	96.2864								1629.22	64.5025
								1913.5	198								1635.06	32.1942
								1915.5	60								1642.24	104.908
								1924.07	141.498								1650.39	109.948
								1939.3	163								1659.15	278.582
								1945.4	60								1667.96	44.0964
								1948.32	73.2651								1673.28	28.6492
								1971.74	30.1329								1685.3	36.3035
								1977.71	170.212								1687.36	26.69
								1986.95	42.1682								1690.09	50.7466
								1988.1	68.4627								1694.62	69.4389
								2041.48	103.366								1695.84	75.9008
								2041.63	101.88								1710.51	75.5109
								2070.45	45.7104								1719.26	237.966
								2081.42	66.2605								1730	75.352
								2107.76	37.6644								1739.91	168.457
								2110.13	49.2069								1765.48	91.1802
								2110.99	78.5568								1768.67	132.159
								2114.6	150								1772.76	76.5582
								2131.44	98.5472								1781.2	113.494
								2132.34	88.5114								1784.77	96.5563
								2142.45	59.2915								1787.14	111.812
								2145.42	82.876								1797.27	124.195
								2158.85	103.094								1807.24	90.6075
								2174.59	83.7041								1812.98	67.8497
								2178	93								1867.17	62.099
								2182.27	108.986								1876.07	55.9371
								2192	240								1891.96	110.364
								2196	75.1385								1898.08	173.347
								2208.59	202.265								1958.43	72.9194
								2223.36	82.4566								1971.14	58.1697
								2237.1	92.1329								1978.99	147.986
								2239.76	90.7921								2011.14	97.9805
								2265.35	218.576								2012.42	70.6985
								2280.27	92.35								2032.3	40.4603
								2280.51	188.139								2042.96	147.645
								2286.36	52.8173								2045.06	82.7055
								2288.74	33.7885								2072.42	84.8804
								2291.64	82.1347								2087.1	161.747
								2299.7	164								2092.51	178.615
								2321.1	100								2094.2	53.9359
								2411.62	81.5144								2098.53	155.626
								2420.41	94.8758								2139.39	32.8289
								2428.28	111.96								2158.28	86.1318
								2432	187								2164.19	113.044
								2438.91	90.3714								2179.03	68.7731
								2453.28	126.086								2184.78	72.6384
								2455.73	36.3034								2211.02	177.154
								2477.85	28.4062								2226.31	88.3539
								2511.36	139.486								2233.03	206.334
								2531.1	85								2246	115.236
								2546.05	51.4695								2279.31	90.8534
								2553.07	33.9699								2297.62	79.6101
								2558.58	189.569								2333.16	56.0101
								2603.4	65								2341.84	67.7058
								2620.34	87.4249								2400.95	56.755
								2639.8	85								2405.58	150.221
								2708.9	40								2411.76	61.4275
								2751.9	90								2411.82	149.646
								2798	85.8944								2452.3	47.1093
								2811.98	34.7663								2460.81	47.5471
								2842.98	180.126								2476.4	195.658
								2854	106								2477.24	126.922
								2857.19	35.3882								2517.11	150.82
								2887.96	61.4273								2557.39	73.5418
								2917.6	96.6307								2585.77	134.674
								2927.98	108.886								2630.99	248.444
								2955.99	21.1268								2718.43	166.905
								2972.76	121.641								2752.39	58.7807
								2983.91	55.1966								2764.25	99.0296
								3015.64	102.688								2772.08	156.773
								3018.25	86.7354								2796.44	177.693
								3026.9	140								2807.09	98.2114
								3027.04	29.7203								2809.36	35.7666
								3030.2	75								2821.85	213.209
								3088.3	440								2843.81	51.6391
								3132.68	133.455								2846.14	118.043
								3134.1	520								2847.8	201.208
								3154.71	111.858								2852.53	70.7981
								3164.2	201								2884.15	54.915
								3174	65								2950.19	89.834
								3222.03	51.1158								2954.56	140.405
								3246.65	74.4494								2955.39	26.8575
								3251.8	145								3006.04	210.117
								3256.5	62								3006.57	50.5052
								3265.92	48.0634								3012.32	206.22
								3280.34	129.645								3040.93	170.193
								3355.3	107								3102.45	81.2243
								3380.49	99.3403								3119.43	93.6847
								3385.8	120								3137.83	88.4856
								3386.94	53.5289								3148.6	67.0511
								3392	65								3200.82	164.173
								3414.84	195.239								3232.22	62.133
								3438.29	60.5951								3241.13	26.8097
								3447.3	410								3268.23	77.2674
								3477.6	100								3270.88	111.071
								3484.3	78								3284.03	68.4686
								3494.91	95.9715								3295.38	117.137
								3499.9	52.2541								3302.12	111.691
								3500.94	48.1502								3307.36	111.856
								3517.27	52.9821								3360.37	159.435
								3521	157								3363.49	53.9689
								3539.78	46.904								3383.13	130.434
								3575.7	440								3429.02	55.2065
								3717.63	95.3209								3431.22	77.5983
								3722.98	61.0291								3443.56	98.5262
								3765.1	54								3476.48	109.154
								3766.1	652								3512.57	64.2355
								3776.61	112.552								3516.73	132.679
								3798.42	33.5247								3616.45	72.0239
								3841.62	53.0798								3666.62	174.968
								3853.2	40								3705.02	40.4164
								3911.56	51.4244								3727.7	86.4492
								3990.03	114.183								3751.08	156.742
								3991.79	41.471								3753.32	60.2097
								4110	75								3775.49	273.3
								4114.5	53.7834								3828.67	49.3823
								4178.65	31.1081								3829.23	113.985
								4219.35	33.294								3861.26	84.4397
								4227.7	142								3889.86	93.8485
								4290.2	95								3925.67	87.5118
								4314.8	68								3927.14	182.388
								4391.19	165.793								3934.09	149.119
								4447.41	53.765								3990.68	31.9599
								4456.7	75								4000.72	70.7375
								4506.2	734								4012.08	130.482
								4649.98	120.062								4023.13	25.4154
								4676	176								4031.71	33.3118
								4680.37	51.8075								4070.35	58.9014
								4729.9	92								4100.65	131.613
								4773.02	112.443								4180.82	124.668
								4782.2	56								4261	55.8912
								4782.32	20.845								4285.76	127.608
								4940	90								4348.51	77.2399
								4952.8	215								4373.13	28.5337
								5054.6	140								4436.81	57.1321
								5105.28	162.85								4437.33	89.7255
								5107.2	67								4471.46	119.485
								5118	82								4475.8	83.0668
								5119.64	104.686								4488.05	51.6456
								5144.15	117.843								4491.95	32.9105
								5218	70								4526.06	181.767
								5228.3	83								4529.16	35.1675
								5262.74	59.1298								4537.94	103.651
								5301.05	42.958								4593.71	119.058
								5313.67	39.2798								4603.73	124.479
								5356.1	397								4703.84	68.7587
								5403.1	150								4764.19	81.8355
								5445.57	66.5086								4767.51	213.18
								5457.92	43.1138								4783.73	96.2846
								5470.4	90								4811.14	171.88
								5549.1	70								4823.56	147.925
								5625.9	60.8938								4823.89	99.9031
								5684	51.2072								4865.62	33.971
								5701.2	47								4898.15	104.045
								5703.34	55.7844								4947.57	71.3904
								5709.3	140								4951.56	135.92
								5770.18	51.018								4953.16	43.0012
								5792.58	206.176								4959.15	91.7422
								5798.3	47.0343								5055.18	177.923
								5941.1	175.083								5057.17	84.5612
								5953.86	79.919								5208.86	54.2794
								5965.75	49.259								5222.02	118.545
								5966.92	141.264								5272.14	103.314
								6074.27	31.8056								5306.58	125.402
								6160.06	74.3179								5348.98	72.0873
								6396.99	78.7003								5351.84	130.495
								6405.01	35.6348								5389.42	183.031
								6446.9	100								5408.77	92.2622
								6447.3	36.4341								5484.97	118.107
								6470.4	83								5493.94	153.932
								6476.65	107.608								5513.81	56.3006
								6675.6	100								5567.77	71.2156
								6743.8	115.18								5590.97	43.612
								6787.6	106.991								5591.51	115.193
								6803.6	70								5594.47	33.4307
								6864.4	59								5614.53	135.533
								6941.72	48.8343								5649.55	96.9902
								6995.37	43.0537								5667.12	72.0796
								7001.39	64.2114								5730.72	222.907
								7107.75	51.8907								5734.01	86.6711
								7164.71	104.443								5765.94	69.9977
								7223.05	69.0906								5986.51	180.103
								7226.4	65								6022.81	74.0902
								7264.53	180.608								6023.38	195.362
								7281.42	51.2913								6042.34	110.057
								7315.26	171.404								6047.8	60.1287
								7354.98	43.64								6079.81	59.4093
								7408.76	157.329								6104.08	34.4414
								7506.7	105.767								6228.08	46.3904
								7544.3	70								6236.63	115.267
								7670.1	545								6513.7	179.781
								7676.4	105								6568.68	222.711
								7700.55	49.716								6676.83	94.4306
								7841.21	77.8806								6746.54	96.0762
								7882.2	100								6746.68	214.889
								7938.28	74.9022								6757.05	80.8645
								7999.16	212.412								6786.33	169.638
								8016.45	123.574								6859.85	113.321
								8061.41	49.1354								6891.34	57.135
								8065.01	111.264								6895.7	249.558
								8076.8	45.7447								6898.94	79.774
								8149.49	78.052								6903.66	32.2031
								8153.58	108.224								6946.94	126.601
								8156.93	150.889								6998.05	238.185
								8218.7	60								7026.31	205.184
								8410.05	72.9146								7071.45	51.1267
								8482	57.9888								7073.81	57.8295
								8505.5	95								7148.47	106.506
								8542.9	80								7152.31	84.5196
								8607.2	87								7183.74	288.829
								8626.75	50.2633								7195.93	101.165
								8651.59	196.043								7225.04	128.935
								8738.06	216.043								7243.76	71.5942
								8750.65	175.003								7262.31	154.814
								8815.56	52.9477								7264.14	134.689
								8857.2	43								7342.64	33.9156
								8954.88	108.117								7477.92	149.956
								9034.45	58.4849								7488.04	106.884
								9050.52	198.53								7552.3	120.02
								9214.89	65.4037								7575.44	216.154
								9226.43	44.6319								7675.37	59.5359
								9299.7	52.6971								7686.58	179.997
								9315.57	48.0968								7738.65	270.723
								9356.9	95								7740.74	46.9955
								9524.1	531								7750.56	38.5999
								9548.61	148.234								7784.48	184.179
								9604.32	225.909								7788.14	179.645
								9644.7	87								7836.74	135.728
								9697.1	200								7947.88	104.979
								9729.26	75.0959								7961.94	65.5475
								9879.18	180.037								7988.38	79.147
								9885.5	35.7096								8044.89	50.4141
								9906.8	121.921								8278.65	147.839
								9943.36	159.043								8306.17	87.5867
								10044.3	46.7041								8310.79	67.0396
								10055	121.038								8325.59	95.443
								10120.3	102.496								8347.05	135.86
								10129.3	83.1846								8347.82	151.927
								10135.2	48								8361.92	84.4305
								10155.8	125.241								8367.85	121.648
								10158.8	43.9277								8461.11	113.194
								10217.5	100.478								8478.6	41.74
								10227.2	106.888								8597.27	137.261
								10305.5	101.24								8730.33	154.036
								10324.2	86.7545								8852.47	162.482
								10329.5	52.635								8898.32	66.7186
								10496.1	175.881								9013.73	110.587
								10506.1	47.1925								9015.35	88.2095
								10617.1	91.5637								9186.52	50.4536
								10652.2	167.274								9266.35	124.027
								10653.7	92								9319.15	133.633
								10717.4	96								9325.02	79.1466
								10783.3	195								9379.86	103.57
								10852.4	57								9379.95	108.13
								10854.7	118.529								9498.7	230.327
								10863.9	169.158								9528.85	129.243
								10873.3	85								9548.96	134.079
								10881.3	193.252								9553.79	165.538
								10904.4	80								9555.21	114.654
								10953.8	89.5351								9577.1	155.776
								10987.7	122								9633.15	176.16
								11044.7	166.05								9646.65	105.549
								11092.3	78.5418								9744.72	47.9203
								11181.1	114.676								9806.08	149.18
								11260.4	185.894								9827.92	76.2147
								11286.8	175.223								9890.89	78.0126
								11388.2	51.8036								9908.47	162.664
								11472.5	132.464								9920.42	137.59
								11536.4	58								9971.97	83.6414
								11634.8	164.944								10074.1	134.541
								11636.6	110								10114.7	122.175
								11716.6	42.0522								10130.8	146.381
								11740.4	153.003								10142.4	50.8359
								11742.1	108								10328.1	216.895
								11852.8	240								10368.8	75.6013
								11918.1	110								10382.3	88.471
								12022	69.5236								10397.3	82.5443
								12177.6	75								10409.9	47.9913
								12261.2	72								10417.1	164.464
								12264.4	77								10438.7	77.733
								12410.1	190								10446.8	76.402
								12482.9	115								10447.3	373.421
								12500.2	56.8265								10542.3	160.443
								12633.4	83.1272								10648.3	128.922
								12687.2	60								10751.5	46.5374
								12884.2	48.3434								10798.3	165.35
								13027.3	200								10825.7	55.0577
								13066.5	111.825								10852.3	273.696
								13146.2	110								10857.9	222.6
								13161.9	103.079								10862.1	70.031
								13243.4	135								10933.2	133.96
								13308.2	142								10964.2	236.85
								13415.2	89.9018								10990.8	146.201
								13798.8	57.2548								10996.6	59.9934
								13973.7	130								11021.1	73.7064
								13986.4	115								11037.2	205.658
								14008.1	90								11058.8	144.325
								14053	192.531								11099.2	186.836
								14193.1	60								11135.2	94.3348
								14265.4	182.437								11225.6	38.3228
								14362.9	247.817								11267.5	140.72
								14365.3	110								11273.1	162.442
								14390.9	128.955								11313.2	159.225
								14432.6	184.508								11338.3	108.517
								14436.8	142								11371.3	67.7195
								14561.3	120								11374.2	219.892
								14605.4	186.111								11397.9	122.407
								14614.1	99.5892								11431.6	133.17
								14680.8	110								11470.8	144.78
								14727.3	149.605								11559.5	37.7473
								14755.1	90								11600.3	223.153
								14806.8	237.722								11672	136.69
								14975.9	155								11705.8	178.816
								15011.9	105								11775.6	142.83
								15034.8	86.2263								11791.8	158.193
								15107.9	253.862								11793.4	88.9525
								15135.6	153.912								11898	74.3564
								15160.7	87.467								11940.5	213.833
								15298.8	57								11999.2	197.368
								15451.5	64.0967								12047.3	47.2134
								15558.8	140								12060.3	120.081
								15648.8	230								12093.2	114.251
								16060.1	148.404								12114.8	172.555
								16069.2	77.5033								12183	119.051
								16235.7	120								12228.6	56.0459
								16494.9	175.846								12229.4	99.912
								16549.7	75.1188								12241.1	76.141
								16600.7	55.4755								12304.2	162.236
								16697.7	118.051								12335.1	75.5531
								16747.1	243								12435.3	167.305
								16877.2	152.972								12464.1	76.8858
								17041	150								12560.1	217.75
								17180.7	40.3036								12604.4	45.0424
								17207.9	340								12675.3	231.651
								17333.8	285								12742.8	88.0237
								17453.3	55.7763								12759.1	139.089
								17484.6	122								12792.7	86.3104
								17507.5	101.82								12941.2	81.6004
								17520.1	199.43								12970.6	175.636
								17615.6	75								13056.3	155.514
								17676.4	134.942								13081.4	235.237
								17721.2	102.206								13112.1	73.3695
								17860.4	95								13134.9	128.355
								17912.9	220								13262	97.5757
								17916.4	140								13264.6	44.1551
								17919.2	47.3246								13267.2	171.866
								18014.1	42.3673								13268.2	256.752
								18208.5	185.763								13346.1	88.9598
								18308.3	195								13400.7	110.35
								18384.7	70.5985								13473.3	69.2477
								18488.8	53.5172								13528.9	65.2303
								18778.7	67								13558.9	122.387
								18806.7	91.9245								13714.4	156.336
								18988.8	93.4156								13744.2	83.1763
								19097.8	308								13745.1	138.876
								19456.6	135								13763.2	123.211
								19529.3	365								13798.8	97.3089
								19676.9	360								13974.6	97.0539
								19793.1	53.7677								14001	239.722
								20665.5	105								14044.1	252.479
								20742.9	72.7265								14090.5	280.335
								21541.4	212.214								14097.6	53.3779
								21561.1	157.145								14134.8	76.349
								21614.5	126.178								14143.7	62.5655
								21934.3	305								14232.6	185.95
								22105.4	350								14248.6	110.88
								22233.7	175								14378.2	138.027
								22531.6	270								14381.1	277.049
								22543.3	135								14443.5	154.077
								22547.9	56.7237								14639.4	90.0383
								22602.5	85.4384								14651.6	173.252
								22906.5	50.6213								14726.9	186.806
								22952.8	100								14765	78.1252
								23255.5	152.471								14895.9	57.5865
								23270.9	183.852								14949.7	82.5043
								23295.6	185								15004.9	113.586
								23522.5	215								15019.9	136.325
								23692.6	58.8173								15025.9	112.928
								23739.1	73								15054.9	122.911
								24010.1	191								15088.8	87.9535
								24033	34.5069								15095.2	80.5063
								24087.4	35.5774								15100.6	98.494
								24237.5	220								15118.7	92.4823
								24288.3	81.7234								15156.8	219.587
								24360.1	205.455								15160.3	71.5295
								24362.6	105.311								15228.2	199.746
								24777.6	142.061								15339.2	83.8971
								24796.5	85								15449.8	208.425
								25266.8	166								15477.9	128.332
								25295.1	95								15488.6	156.108
								25985.6	190								15498.7	158.786
								25993.6	150								15640.6	231.686
								26086.8	59.8554								15662.7	212.081
								26088.4	255								15695.6	143.145
								26379.8	245								15698.8	194.975
								26596.5	47.8506								15744.3	75.2519
								27050.9	107								15812.2	289.41
								27314.8	174.173								15819.1	90.9664
								27354.3	56.0146								15916	214.097
								27616	130.304								16018.6	197.331
								28225.1	44.8255								16098.3	167.468
								28241.6	72.8744								16163.5	68.3413
								28260.9	32.9038								16178.4	109.665
								28262.5	71.1119								16446.4	229.744
								28612.3	60.4509								16464.7	95.6294
								28729	62								16478.5	133.617
								29812.5	215.679								16562.4	247.891
								29864.6	292								16570.5	103.721
								30710.9	117.58								16595.6	32.5839
								30835.5	79								16642.7	84.6912
								31132.3	315.126								16812	187.933
								31202.9	101.077								16949.4	126.908
								31593.5	64								16963.8	245.778
								31648.6	51.9822								16977.2	88.2154
								31683.9	100.961								16996.4	54.3734
								31701.8	78								17019.8	72.2104
								31802.6	120								17059.2	103.213
								31920.2	265								17149.7	262.292
								32414.7	132.404								17247	96.501
								32625.5	48.4964								17260	100.21
								33188.4	52.3074								17279.8	91.2403
								33225.4	145.904								17375.8	213.659
								33336.3	300								17387.5	374.5
								33903.4	72								17400.6	121.177
								34132.1	127.838								17424.5	248.862
								34167.1	36.4985								17443	101.753
								34207.9	116								17448.2	248.52
								34624.8	66.5915								17633.4	91.298
								34840.1	61.6141								17639.1	144.609
								35169.3	77.5878								17666.8	154.688
								35677.4	70								17693.7	231.913
								35809.4	440								17732.7	65.1771
								36139.1	67								17734.7	91.1153
								36147.9	180								17809.1	63.5242
								36323.6	127								17828.1	170.998
								36481	80								17852.1	259.91
								36508.9	85								17858	152.579
								36542	60								17928.3	126.321
								37299	113.35								18100.1	115.099
								38127	96								18138.8	189.25
								38735.5	123.133								18139.4	92.3272
								38748.6	75								18151.1	74.2985
								38852.8	168								18172.6	319.288
								39065.3	51.5479								18189.2	176.492
								39230.2	47.8038								18315.4	128.409
								39756.8	115								18647.2	124.267
								40441	115								18791.9	186.653
								40614.6	75.6305								18936.6	200.769
								40657.4	40.6621								19139.9	81.0587
								40886.1	157.189								19149.5	71.0086
								41146.8	80								19227.9	163.748
								41589.6	257.875								19251.7	195.306
								42036.4	300								19265.1	167.332
								43084.2	75								19285.1	67.5819
								43101	118.45								19324.6	188.65
								43416.1	137.246								19370.7	173.292
								43479.2	197.85								19676.6	188.511
								43809.4	164.338								19752.4	119.528
								44052.2	35.5314								19870.6	133.532
								44235.1	79.7056								19966.4	138.644
								44406	49								19967	64.8242
								44469.9	164.098								20053	90.1498
								44637.1	263.617								20063.5	70.2323
								44819.7	48.0848								20146.1	303.098
								44859.4	195.912								20199.9	177.526
								44960.4	115								20256.1	238.227
								45136.5	49.8588								20383.9	187.683
								45520.1	96.027								20597.2	221.172
								45855.4	97.9848								20890.1	67.9659
								45949.6	683								20929.3	82.0874
								46042.5	64.6953								20960.7	135.49
								46170.2	140.361								21177.2	131.421
								46578.7	40.8135								21228.2	200.967
								46904.4	273								21416.5	101.023
								47036.8	115.085								21445.8	87.5151
								47493.7	49.2069								21527.8	144.093
								47861.7	108								21564.3	338.922
								47914.2	125.255								21696.1	152.831
								47997.2	135								21699.4	150.575
								48189.4	46								21743.1	128.517
								48412.7	144								21775.6	96.5687
								48575	253.432								21792.3	203.256
								48760.6	51.5835								22018	267.618
								49270.7	150								22414.3	156.062
								49577.5	62.8102								22587.8	72.7881
								49753.4	93								22673.5	108.81
								50270.6	227.107								22675.2	130.042
								50536.2	109.053								22716	85.2998
								50550.7	117.005								22951.9	116.805
								50929.7	164								23041.3	64.4123
								51046.7	75								23078	69.1928
								51159.8	68								23150.9	244.696
								51204.8	187								23340.6	87.8925
								51307.1	225								23345.5	72.7556
								51516.8	208.599								23354.1	93.5875
								51595.4	110								23554.6	200.255
								51628.5	58								23583.6	127.474
								51830.7	95								23669.7	153.571
								51976.9	100								23702.8	120.936
								52007.5	88								23795.8	290.951
								52329.3	79.3336								23833.8	78.0081
								52501.1	63.1426								23856	93.1548
								52811.5	63.8975								23923	123.291
								53290.5	53.1604								24351.5	124.282
								53352.9	49.3177								24402.5	187.753
								53354.5	46.1039								24578	49.3162
								53920.2	28.49								24672.1	122.929
								54111.3	112								24688.8	70.3529
								54447.7	87.5803								24728.1	158.762
								55192.8	49								24733.8	147.641
								55208.8	112								24838.5	131.354
								55436.7	70.1157								24860.7	88.465
								55768.8	146.57								24883.1	103.161
								55826.4	110								24901.7	191.339
								55889.2	94.6876								25116.3	195.444
								55928.1	158.251								25121.4	137.742
								56349	110.934								25137	196.552
								56928.1	149.132								25986.4	47.8723
								57511.4	123.245								26193.1	90.1051
								57661.7	125.904								26311.2	164.864
								57678.4	69.665								26376	266.131
								57920.6	220.891								26427.6	309.754
								58686.8	110.08								26598.5	138.555
								59187.5	86.216								26629.3	211.477
								59415.6	62.1754								26805.3	133.481
								59432.9	50.3286								27010.4	108.332
								59776.2	58.459								27207.3	116.149
								59913.2	225								27341.5	73.8315
								60078.4	74.3583								27705.6	47.6347
								60343.1	71.4931								27758.1	82.7668
								60612.8	185								27879	140.556
								60893.5	81								28021.9	149.611
								60927.2	155								28050.8	63.52
								61171.9	124								28171.9	152.605
								61290.6	49.6886								28409.8	138.435
								61407.8	62.2574								28468.2	92.8553
								61492.7	245								28753.9	79.8392
								61697.5	138.815								28951.8	172.707
								61719.6	122								29206.4	140.885
								61812.5	78								29537.6	76.4684
								61970.1	48.003								30076.6	256.19
								62002.6	83.2833								30234.1	159.854
								62054.5	225								30421.1	79.5916
								62290.3	49.6016								30636.5	231.225
								62835.9	230.452								30678.3	45.4458
								62942.2	106								30766.3	129.212
								63015.4	520								30803	123.797
								63114.6	113								30884.7	124.216
								63404.9	123.145								30925.9	104.557
								63705	200.305								31008.9	181.218
								64176.7	108								31060.7	193.561
								64188.4	65.757								31157	165.942
								64460.9	256.973								31174.6	106.91
								64557.9	127.387								31202	58.7415
								64570.7	196								31386.8	169.568
								64709.3	138.622								31432.2	84.3992
								65006.4	125.179								31601.6	183.437
								65122.4	109.207								31682.1	152.206
								65926.3	158.085								31786.9	104.658
								66231.3	123.063								31888.3	131.2
								66286	55.3845								31993.3	79.8848
								66660.7	187								32277.6	148.906
								66853.7	122								32380.3	295.985
								67005.8	112.369								32471.2	159.044
								67160.2	52.6155								32539.5	99.7331
								67862.6	238.504								32541.3	97.8354
								67875.7	71.655								32586.9	253.384
								68122.9	49.6793								32656.5	229.25
								68710.5	140								32776.9	59.1165
								68759.7	122.929								32802.2	137.838
								69402.8	129.541								32975.7	42.7959
								69631.6	82								33466	133.649
								69767.5	103								33528.2	152.299
								69816.1	170								33850.6	58.921
								70034.8	435.34								34107.2	171.202
								70248.7	54.1581								34262	97.5332
								70325	132								34493.6	189.043
								70346.7	162.151								34644.1	61.0884
								70621.3	101.575								34865.7	117.659
								70781.8	100								34902	121.221
								71090.2	70								34905.3	94.0016
								71104.3	120.031								34983.2	215.214
								71216.3	154.569								35100.1	87.3918
								71415.5	52.8986								35256.8	59.1652
								71432	206.432								35345.7	181.51
								71438.1	144								35449.9	164.623
								71997.3	157.89								35474.9	87.9174
								72039.5	112								35676.1	58.8613
								72763.6	85								35989.4	102.943
								73053.4	72.2989								36011.7	115.815
								73276.9	74.5486								36180.5	194.203
								73325.1	93.8194								36252.4	133.449
								73504.2	120								36485.2	86.5712
								73546	103								36610.8	100.535
								73808.8	267								36686	116.953
								73900.2	55.7523								36852.9	102.011
								74079.7	185								36910	141.948
								74256	107.561								36958.9	83.429
								74344.2	143.974								37483.8	61.4507
								74376.2	197								37546.1	166.135
								74941.1	67.4149								37589	138.355
								75111.6	182.137								37822.8	94.0725
								75115.9	155								38054.2	89.3278
								75173.7	165.981								38192.6	68.0566
								75465.5	80								38297.9	120.186
								75825.8	252.92								38616.6	228.368
								76300.3	81								38686.9	146.543
								76385.7	180								38913.9	51.3789
								76577.9	193								38929.7	135.717
								76881.7	141								39206.8	92.227
								77082.4	132.955								39219.2	109.683
								77206.8	128								39355.9	113.507
								77607.8	31.4053								39850.1	120.477
								77608.8	196								39964.9	86.6274
								77731.1	163								40046.9	269.295
								77883.5	134.68								40060.7	193.226
								77972.7	236.037								40284.4	110.301
								78207.6	174								40370.6	103.459
								78208.7	118.27								40400.1	237.942
								78413.7	55.1758								40453	83.6382
								78543.2	147								40468.4	165.727
								78543.3	70.0359								40591.3	156.653
								78552.7	171								40657.5	84.6917
								78775.9	70.8423								41435.4	79.6281
								79136.3	161.032								41552.7	62.6868
								79227.5	102.808								41625	251.747
								79238.4	122.621								41800.5	158.562
								79296.8	128.039								41854	79.0145
								79340.8	185								41857.8	69.1018
								79467.8	93.9786								42156.6	96.9986
								79955.8	189.799								42179.2	185.404
								80453.5	65.8994								42233.5	47.2014
								80486.6	88.7393								42431.5	160.04
								81019.6	197								42590.9	108.648
								81220.2	197								42790.8	103.179
								82143.7	186.903								42949.3	94.0679
								82179.4	57.5128								43093.9	201.937
								82328.6	108.025								43282.2	71.3521
								82596.1	72.2754								43297	104.229
								82992.3	61								43342.3	120.531
								83089.1	265								43390.6	85.0382
								83470.2	158.258								43437.6	97.6296
								83577.7	39.4104								43497.7	188.458
								83632.4	103.373								43571.2	193.886
								83707.8	54.6172								43636.5	121.923
								84037	75.8402								43646.9	78.8235
								84189.6	47.1512								43732.9	73.447
								84261.4	48.8148								43791.5	102.519
								84298.2	106.788								43812.7	130.563
								84666.6	244.15								44133.4	103.071
								85152.7	54.2972								44752.5	218.426
								85263.1	56.5177								44758.9	147.109
								85545.6	86								45163.3	96.0008
								85817.8	28.072								45278.9	100.268
								85854.8	172								45316.3	240.172
								86046.1	213.434								45595.4	103.671
								86190.6	94.8139								45800.3	108.556
								86281.2	50.5591								46200.1	102.53
								86908.2	290								46538.6	175.316
								87574.1	234.995								46911.9	154.672
								87912.9	86.5645								47109.7	99.6668
								87985.8	223								47202	89.5448
								88284.7	73.9796								47243.1	60.3021
								88516.3	44.1997								47498.3	241.287
								89012.4	224.695								47758.5	66.4197
								89461	41.7775								47778	94.2106
								90009.3	192								48267	166.317
								90158.8	99.659								48707.8	139.752
								90320.9	115.725								49224.8	107.178
								90488.9	109.833								49487.1	73.5288
								90548.6	117.985								49535.6	99.096
								91152.3	76.8015								49835.7	145.178
								91256.5	83								50069.9	153.965
								91293.1	85								50105.6	114.397
								91437.5	71.74								50266.6	179.732
								91540.5	72.1067								50283.3	115.096
								92797.2	104.203								50902	141.923
								93077.5	163								50930.1	78.0871
								93351.3	145								51421.9	137.413
								93634.1	275.004								51668.3	97.4668
								93661.2	102.241								52122.3	241.45
								93717.4	100								52411.4	77.1138
								94446.9	44.0537								52653.4	86.3119
								94683.5	73.6005								52767	274.677
								94735.8	101.678								52884.7	77.0704
								94851.5	59.9883								52919.6	100.84
								94925.6	72								53683.6	91.8989
								95330.6	155								53803.3	89.9923
								95413.7	56.4393								53826.4	139.188
								95460.1	175								54332.2	75.6441
								96096.8	46.5937								54692.7	94.5149
								96263.2	60.9847								55239.1	141.773
								96299.7	202								55311.1	86.7836
								96447.2	65.192								55674.4	121.601
								96586.2	45.2141								55940.1	117.066
								96591.6	230								56114.1	170.29
								96871.8	149.144								56326.9	217.027
								96975.4	150.757								57107.8	94.7231
								97340.3	207.338								57228.5	231.979
								97920	104								57369.1	64.7804
								98189.3	167								57513	101.545
								98455.5	97.6949								57905.6	164.474
								98480.2	78								57948.6	94.6853
								98532.1	70								58168.8	411.567
								98771.4	122.213								58499.1	157.936
								98875	59								58699.9	242.665
								99016.9	101.394								58813.5	103.041
								99427.3	56.5106								58897.1	145.576
								99500	123								59792.9	53.3248
								100219	92.7394								59927.2	78.7145
								100700	135								59960.6	88.8121
								100935	69.9399								60431.8	151.173
								101100	299								60630.9	139.551
								101149	49.9228								60749.2	76.4393
								101200	210								60786.4	55.4037
								101500	132								60895.3	100.06
								101551	37.8707								61148.4	179.881
								101586	107.147								61264.3	37.8216
								101740	120.517								61557	124.536
								101819	82.8243								61614	184.378
								101900	205								61666.4	88.6282
								102300	84								61701.5	183.289
								102500	310								61910.8	323.588
								102588	43.4808								61911.8	91.7765
								102900	51								62646.4	74.2165
								103034	171.816								62826.2	228.998
								103100	185								63126.1	75.8291
								103100	133								63531.6	157.742
								103265	363.591								64086.4	163.172
								103319	75.3516								64097.1	114.959
								103707	176.909								64299.1	196.126
								104200	83								64814	104.715
								104410	119.79								65028.1	141.814
								104505	107.186								65432.3	121.984
								104982	110.693								65511.8	87.0521
								105000	56								65628.6	369.546
								105268	167.649								65858.3	98.5377
								105360	245.095								67201.3	120.172
								105414	99.2851								67403.8	217.242
								106100	107								67645.4	84.1944
								106215	97.3761								67670	142.895
								107149	105.527								68057.8	100.89
								107165	99.8185								68299.1	144.292
								107260	81.9704								68508.7	124.114
								107301	112.8								69274.3	108.751
								107575	145.339								69782.7	148.816
								107600	142								70160.5	94.2887
								107770	61.4779								70162.3	154.565
								107900	178								70207.2	136.357
								108211	205.034								70824.7	88.0254
								108270	178.904								70861	134.732
								108694	215.898								71064.8	157.544
								109039	86.9503								71144.1	201.156
								109162	110.063								71490.1	164.098
								109270	63.072								71762.5	106.645
								109600	152								72026.3	93.1859
								109736	147.153								72072.2	197.525
								109826	104.558								72559.5	163.595
								109900	100								72682.5	81.8857
								110073	141.57								73026.4	263.06
								110083	119.731								73151	166.09
								110700	257								73556.2	87.9878
								110900	139								75086.4	258.26
								110946	67.1829								75181.2	172.873
								110981	63.3544								75584	224.319
								111320	209.438								75944.1	69.1382
								112014	193.286								76050.4	59.2872
								112300	117								77035	79.9183
								112387	81.7807								77220.8	74.5444
								112400	127								78147.5	112.694
								112584	231.954								78498.6	151.737
								112600	199								78900.7	227.678
								112705	65.5211								80288.2	58.6673
								112800	287								81055.8	103.491
								113700	195								81118	60.3181
								114500	319								81119.7	163.334
								114576	89.9747								81400.8	110.718
								114958	88.2144								81405.9	109.806
								115392	135.434								81507.8	102.951
								115800	178								81705.8	100.7
								115862	96.5514								82434.9	142.069
								116019	58.8173								82476.6	144.905
								116314	54.2038								82498.7	123.668
								117392	147.477								82544.9	182.422
								117478	58.6579								82590.4	233.671
								117807	76.5046								83159.1	210.881
								117944	134.12								83497.1	153.639
								117953	60.9313								83515.9	150.392
								118051	69.4947								83661.6	76.7808
								118100	208								84018.9	161.794
								118537	60.2073								84133.9	102.62
								118922	56.1767								84431.1	80.1141
								119101	78.3433								84464.6	61.7205
								119330	139.191								85458.5	251.428
								119486	41.0319								86309.3	197.481
								119625	297.778								86342	62.4941
								119951	79.8743								86473.1	248.364
								120300	109								87027.6	167.276
								120795	160.306								87499.1	130.135
								120860	81.1805								88775.4	69.8535
								120908	67.5203								89193.3	193.947
								121000	257								89358.2	125.206
								121532	74.0066								89364.6	133.334
								121600	362								89518.3	102.859
								121666	53.5513								89619.7	141.146
								121762	90.8395								89624.9	166.489
								121800	260								89696.8	73.8943
								122591	94.7472								90068.7	191.693
								123010	77.839								90429.6	96.2449
								123037	100.996								91060	154.731
								123914	93.4285								91429.2	102.372
								124352	75.2447								91442.9	117.34
								126058	175.705								91657.7	102.853
								126100	330								91745.7	90.6609
								126300	162								91760	88.8515
								126900	359								91818.4	91.7232
								126926	27.5313								91915.7	436.391
								127011	70.3232								92571.4	97.0579
								127120	213.252								92656.8	115.061
								127400	139								93575.9	155.924
								128200	226								94133.4	96.3712
								128612	55.1177								94337.4	144.761
								129000	139								94425	93.7468
								129100	166								95336.3	64.755
								129126	104.04								95668.1	120.8
								129200	176								95970	101.009
								129400	252								96066.9	117.255
								129651	81.8524								96286.9	118.067
								130300	139								97400.6	116.692
								130922	214.991								97748.8	191.506
								130947	44.8372								97792.5	106.26
								131102	84.3824								98214.4	94.142
								131287	134.168								98263.9	196.419
								131500	216								98646.4	115.367
								131633	73.7968								98764.9	77.2431
								132000	94								98915.7	72.8706
								132200	78								98971.8	83.1026
								132440	68.4311								99074.1	214.598
								132600	72								99183.9	132.488
								133410	48.1878								99260.7	153.327
								133700	322								99872.8	144.429
								134533	47.9578								100425	220.936
								135249	102.513								100736	219.727
								135400	74								101318	189.738
								135700	499								101535	175.074
								135892	83.9699								101823	245.37
								136700	76								101847	142.488
								136743	155.643								101882	240.774
								136752	193.361								102202	78.4346
								136937	59.9349								102450	95.4912
								137100	110								103084	110.935
								137800	109								103141	161.013
								138000	125								103229	196.153
								138086	64.265								104050	175.174
								138300	182								104641	197.476
								138300	310								104668	62.7287
								138400	86								105117	127.713
								138700	175								105323	159.368
								139169	102.45								105428	126.776
								139462	169.174								105507	243.034
								139715	75.7045								105677	162.405
								139800	213								106601	138.375
								139967	188.225								106727	63.8403
								140152	100.417								107333	159.38
								140341	107.636								107739	45.662
								140571	57.3915								107747	265.684
								140710	70.6766								107771	48.3015
								140937	69.3966								107820	95.0575
								141400	164								108654	246.716
								141600	104								108767	207.336
								141650	138.423								108810	96.5271
								141711	115.571								108847	85.538
								141800	155								109219	288.21
								142132	128.331								109461	104.458
								142204	79.6216								109617	104.596
								143300	95								109859	54.8437
								143466	286.565								110149	79.0345
								144200	240								110325	205.413
								144517	152.716								110448	60.9498
								144800	175								110468	72.0676
								144890	123.149								110914	110.226
								145053	131.766								111470	201.795
								145068	74.7472								112772	217.8
								145317	185.962								112857	157.39
								145644	96.7933								112862	149.037
								146100	242								113275	156.738
								146896	145.992								113389	76.3106
								146950	111.284								113551	67.7713
								146982	93.471								113934	203.938
								147141	99.0559								114102	94.8982
								147825	170.065								114547	233.026
								147851	87.5991								114594	183.064
								148059	92.7601								115014	126.909
								148145	118.456								115148	59.8985
								148700	292								115175	218.771
								148870	40.681								115356	215.082
								148900	150								115445	162.856
								149100	600								115496	113.002
								149500	151								115603	116.091
								149624	103.414								115839	115.232
								149925	214.36								115865	277.238
								150351	68.6791								116055	147.188
								150900	462								116269	103.459
								151200	140								116554	117.213
								151367	66.7067								116753	181.125
								151500	145								116828	142.172
								151561	88.8957								117087	287.023
								151600	100								117447	110.88
								151700	400								118032	78.1336
								151800	131								118536	98.7936
								152284	121.718								118847	159.306
								152918	190.699								119112	237.145
								152993	63.9304								119366	44.0633
								153937	241.454								119744	86.5627
								153977	80.0898								120446	74.9938
								154022	125.526								120657	236.318
								154777	79.8462								120910	99.2604
								154839	134.433								121087	98.3459
								155139	76.4836								121317	106.603
								155634	152.083								121462	123.056
								156288	105.31								121602	92.4844
								156300	288								122401	312.531
								156642	102.163								122416	84.1821
								157100	668								122611	107.136
								158874	150.117								122693	162.359
								159715	230.226								122720	102.951
								160000	123								123013	283.739
								160392	118.024								123175	117.863
								160600	346								124409	85.1676
								161439	71.4055								124603	134.176
								161500	570								125139	105.543
								161642	124.959								125809	113.631
								163230	112.656								127331	123.893
								163484	69.5929								127871	185.009
								164085	89.3343								128285	128.261
								164677	126.29								128403	118.012
								164700	105								128570	175.099
								164769	133.248								128871	96.6447
								165700	421								128899	135.439
								165700	56								129019	254.112
								165700	232								129296	193.602
								165843	67.4276								130244	173.135
								165896	79.5657								131083	136.479
								166500	63								131158	111.147
								166700	197								131539	71.9904
								167227	71.3365								132755	130.577
								168023	235.521								132887	206.625
								168632	48.1489								133897	188.929
								168651	169.545								134475	69.0039
								169687	132.267								134482	100.319
								169794	129.652								134569	172.884
								169900	233								134791	86.1621
								171600	355								134902	125.052
								172087	82.7606								136123	169.314
								173150	88.8007								136189	158.546
								173300	435								137122	136.414
								173400	214								137142	84.9768
								173400	154								137354	156.11
								173445	153.737								137620	102.368
								173500	297								137880	120.63
								173500	137								137923	310.982
								174070	58.4187								138126	218.486
								174495	104.501								138303	126.573
								174500	324								138430	147.682
								174550	68.3059								138543	131.867
								174800	179								138852	280.982
								174900	244								139837	91.1871
								175400	90								140281	98.9026
								175656	89.1657								140340	159.472
								176400	156								140733	119.773
								176543	145.651								140865	168.327
								177086	93.3645								140916	76.3313
								177100	89								141637	219.91
								177300	96								141722	113.498
								177457	139.778								142525	99.2892
								177500	130								143361	157.065
								177700	201								143366	205.107
								177700	321								144004	125.604
								177800	250								146194	65.8691
								179110	196.348								146219	66.608
								180096	239.709								146850	114.262
								180138	150.491								146963	127.488
								180375	111.641								147189	130.699
								180407	197.765								147209	149.459
								180565	142.07								147251	232.438
								180900	451								147359	92.8123
								180934	104.495								147902	269.457
								181001	109.521								147903	89.0912
								181300	117								148436	300.489
								181571	50.1236								148673	79.2169
								183504	82.2093								148911	137.409
								183723	195.341								148991	130.178
								184087	70.9577								149261	150.872
								184200	152								149979	105.653
								185382	123.543								150021	199.739
								185600	175								150462	162.419
								186400	188								150903	122.381
								186514	204.926								151818	111.006
								186710	153.333								151866	88.9287
								186880	83.0892								154657	89.9532
								187500	155								155186	184.816
								188700	103								155632	110.06
								188800	232								156128	120.721
								189300	165.744								156485	234.198
								191139	214.547								156495	103.145
								191200	171								157296	235.135
								191242	69.6875								157456	435.034
								191646	59.777								158314	306.28
								193004	287.822								158755	262.082
								193600	582								159095	85.2269
								194100	438								159771	128.77
								194485	87.0242								159780	159.212
								195785	40.6962								160145	149.006
								195900	309								160692	86.6947
								196200	99								161015	93.129
								196600	190								161093	139.166
								197324	83.5304								162251	161.416
								197470	210.024								164169	167.355
								197688	177.712								164257	110.825
								197929	219.849								164637	247.752
								198800	277								164827	133.825
								198967	210.828								165211	185.935
								200725	67.7162								165570	274.101
								201000	200								165632	84.4342
								202140	63.0311								165807	158.555
								202226	159.995								167454	105.007
								203253	101.517								168795	251.241
								203524	57.9878								168881	93.0527
								204400	156								169193	85.7859
								204700	187								169252	170.793
								205323	104.114								169426	164.581
								205800	275								170232	223.61
								206010	185.882								170245	200.486
								206099	77.6735								170322	139.51
								206133	92.6099								170437	146.906
								206526	113.109								170625	179.735
								208087	66.5306								171267	210.78
								208395	226.21								171760	270.335
								208500	160								172447	237.432
								210183	94.239								173396	125.338
								210800	95								173422	159.992
								211610	161.709								173859	90.3506
								212129	107.882								174243	205.733
								214289	54.4602								174346	81.418
								214503	149.366								174493	121.113
								214664	114.595								174691	289.967
								214926	130.738								174767	317.8
								215500	217								176205	78.0798
								216195	85.8432								176652	205.711
								216200	220								176795	90.2575
								216500	327								176933	99.3283
								216814	86.91								177365	111.447
								217028	110.167								177438	159.3
								217905	85.7696								178138	72.3223
								219462	80.3191								178770	105.858
								219594	80.8424								179229	99.2466
								220523	99.2441								179371	196.625
								220891	109.202								179566	178.765
								222028	170.788								179660	206.59
								222037	194.422								180028	128.647
								222066	232.696								180870	263.732
								222300	127								181215	121.018
								222422	111.482								181915	126.718
								223810	77.321								182075	92.0758
								224329	89.4096								182125	92.6079
								225206	106.446								182372	209.944
								225273	240.407								182445	189.568
								225312	196.487								182789	63.1917
								225628	124.423								182818	108.689
								225757	44.9268								183199	145.568
								226140	52.4347								183280	155.892
								226670	228.612								183557	252.754
								227683	95.1122								183721	98.5995
								228900	461								183855	295.886
								229104	304.411								184059	98.154
								230200	415								184201	96.91
								230600	342								184445	75.5063
								232180	108.481								184788	138.598
								232300	328								185289	147.512
								232491	287.576								185422	289.603
								232600	480								185542	65.7221
								232600	182								185986	386.333
								232900	248								186500	69.5566
								233664	82.0911								186601	106.136
								233802	123.061								187082	108.173
								234210	65.814								187223	79.2937
								234436	207.98								187399	82.9087
								234529	54.2913								187429	203.071
								235400	222								188390	148.758
								236169	83.7395								188457	233.679
								237102	198.256								188989	143.894
								237168	123.141								189039	77.2216
								238000	332								190428	302.484
								238800	391								190488	200.019
								239644	74.3289								190546	83.3211
								241446	56.9679								191352	124.18
								241500	215								191527	108.906
								241573	84.4248								191671	391.696
								243077	61.9733								191847	213.69
								244291	329.363								193679	155.028
								246000	194								194298	88.9528
								246400	242								194408	146.506
								247270	92.1776								194816	140.316
								247800	231								196100	301.418
								248506	69.5268								196653	73.5818
								251000	201								197311	312.868
								251000	209								198052	130.963
								251813	155.893								198184	70.7479
								255566	178.471								198394	154.284
								255700	267								199520	139.283
								255944	282.417								199851	176.557
								255978	54.421								199868	82.1691
								256600	259								200189	182.692
								256960	123.123								200391	201.63
								258100	240								200413	181.886
								260200	180								201124	82.1986
								261028	232.546								201126	92.6767
								261586	94.0609								201509	301.247
								262200	107								201771	279.577
								264784	218.274								202820	106.585
								264925	127.682								206533	80.3267
								266530	46.3253								206551	84.8275
								266914	114.041								206975	134.629
								267500	86								207033	296.822
								267500	185								207747	98.978
								268022	94.6169								207935	170.375
								270063	84.2426								208108	161.928
								271100	233								210658	93.9651
								271600	238								210941	186.261
								273530	86.8308								211142	153.049
								275280	195.426								211294	105.851
								275400	242								211430	104.796
								276678	58.7503								211499	168.253
								277721	204.507								211554	90.2385
								277839	240.982								212387	128.51
								279074	107.271								213364	132.711
								279985	143.268								215542	194.783
								281900	431								215749	84.6666
								281925	133.322								216056	212.09
								283100	690								216209	89.4686
								284809	87.4415								217536	129.881
								285900	174								218062	73.7795
								291900	108								218449	82.0347
								294100	471								218534	72.9691
								296456	99.2846								218716	214.618
								296923	152.246								218879	112.472
								300000	283								219883	140.705
								300711	101.925								220931	61.3538
								301500	231								221001	151.485
								304407	97.2256								221005	180.733
								304888	67.3957								221139	104.223
								305495	75.6504								222943	256.981
								306300	345								225015	161.107
								307877	59.9948								225395	317.696
								308600	168								225464	259.123
								309195	163.638								226178	148.27
								309196	71.6513								226394	333.617
								311208	152.825								226513	274.755
								312400	317								226689	110.828
								313300	188								228516	122.533
								315300	215								228538	124.09
								318014	222.829								229328	94.7794
								322300	335.341								231195	115.795
								324488	285.48								231206	141.353
								328402	191.609								231792	82.5836
								329000	211								231876	83.1662
								330104	106.04								232499	94.2544
								330600	151								233489	223.39
								332088	193.068								233517	120.377
								334596	90.3427								234372	221.044
								334982	135.12								236079	311.524
								335102	247.071								238049	109.445
								336517	62.4528								238545	214.942
								337579	133.087								239285	230.852
								337781	82.9907								239878	207.265
								337969	140.307								240362	105.746
								338500	402								241909	116.983
								341800	163								242317	568.343
								345877	167.1								244251	225.926
								346547	73.0337								244336	160.747
								354800	479								245222	105.274
								355352	92.2067								245842	286.462
								357753	279.1								247033	182.801
								357818	198.123								247101	114.857
								360868	268.176								248854	127.26
								361932	29.8895								249019	89.5164
								362565	357.985								249120	199.867
								364700	162								249170	62.7436
								365462	160.731								249341	66.092
								366432	61.5281								249698	209.477
								366832	227.024								250736	125.611
								370463	131.679								252366	112.889
								370829	281.388								254417	281.377
								371200	727								254736	96.1497
								372900	690								254798	144.035
								374800	287								255004	312.973
								382600	294								255101	86.4108
								383668	128.283								255434	270.904
								390847	130.286								256361	280.022
								391000	278								256898	257.541
								392217	183.677								260245	127.727
								401300	330								261082	61.5501
								402800	373								262425	77.748
								404689	247.913								262611	89.3757
								404899	293.809								262752	111.119
								416500	152								264493	203.578
								431000	477								265839	276.568
								433285	173.656								266118	183.088
								440615	82.4055								267153	222.216
								442414	256.754								267509	67.7004
								442596	365.792								268782	159.482
								443661	189.459								270642	138.341
								468300	536								272169	123.313
								469700	863								272273	80.8367
								485000	507								272298	97.0806
								485700	434								273960	205.47
								496210	137.205								274473	128.22
								503667	100.758								274663	188.476
								506339	183.353								275031	201.56
								517000	480								276590	257.526
								518300	440								277283	95.3804
								531925	178.993								278068	138.296
								535200	436								278075	113.883
								538534	115.951								281148	184.794
								544200	595								282297	278.003
								589400	464								282716	244.792
								623722	156.171								282725	142.351
								634500	574								282775	271.328
								643700	578								283424	199.366
								667717	276.896								283633	147.154
								668985	225.947								285803	87.5465
								683000	404								285828	177.02
								687900	710								285982	196.564
								699531	214.664								286104	159.741
								700592	173.92								286161	117.141
								731697	384.568								288956	110.895
								825900	800								289265	197.974
																	289732	66.4098
																	289988	199.308
																	290306	294.118
																	291504	146.378
																	291678	130.875
																	292622	86.6299
																	293198	97.917
																	294042	156.489
																	295256	102.555
																	297454	140.738
																	297999	172.342
																	298083	256.323
																	299266	101.271
																	299616	157.655
																	300369	183.346
																	300383	149.344
																	303027	101.621
																	304517	86.7923
																	307060	230.524
																	311089	162.468
																	311364	322.737
																	312256	114.479
																	315108	220.455
																	316160	245.387
																	317352	137.686
																	317718	126.271
																	318219	306.848
																	319056	151.738
																	319188	194.052
																	319386	223.086
																	320735	74.0189
																	320758	255.145
																	321103	80.1619
																	321580	221.19
																	322319	138.502
																	322767	196.925
																	323463	208.504
																	324711	163.242
																	326236	203.322
																	327270	144.839
																	332439	111.925
																	333599	197.757
																	334307	288.004
																	335009	182.752
																	337456	262.314
																	338227	131.47
																	338951	129.256
																	338987	281.798
																	340164	198.758
																	342173	151.202
																	342402	134.468
																	344390	136.334
																	345924	244.295
																	347545	103.578
																	348810	128.512
																	351102	132.485
																	352245	113.59
																	352644	168.064
																	353965	284.31
																	355078	147.696
																	357351	115.373
																	359949	219.099
																	360055	168.599
																	360478	119.342
																	361091	326.679
																	361193	114.856
																	362250	214.963
																	364273	276.865
																	364829	146.153
																	369620	106.853
																	371459	177.884
																	373250	171.442
																	373891	228.985
																	374077	133.769
																	374467	218.56
																	375339	154.337
																	376452	222.956
																	377972	225.787
																	380172	91.733
																	380266	80.1739
																	382205	314.784
																	388403	115.969
																	390446	123.408
																	392315	172.192
																	393397	140.866
																	396469	237.935
																	397142	123.291
																	397768	135.442
																	399532	129.576
																	400692	191.329
																	402295	215.445
																	404788	121.134
																	406260	90.329
																	406568	147.481
																	407191	169.258
																	407561	201.378
																	408539	103.299
																	408917	326.277
																	410088	166.972
																	416588	231.384
																	418377	110.475
																	419979	118.727
																	420425	147.882
																	423990	354.411
																	424457	71.8291
																	427806	102.021
																	429894	107.119
																	432022	99.2618
																	434895	175.322
																	436984	141.351
																	440773	99.8662
																	441458	229.597
																	443240	156.436
																	447625	198.466
																	451862	237.275
																	453389	160.272
																	454570	263.893
																	455759	415.678
																	456045	118.642
																	456540	136.33
																	457153	231.45
																	457324	159.894
																	457643	281.994
																	458188	127.874
																	459259	434.541
																	459879	269.695
																	467025	132.615
																	469115	243.578
																	470506	145.928
																	472286	208.463
																	472570	155.435
																	478244	137.51
																	483518	192.182
																	493138	427.472
																	493823	134.349
																	497620	121.606
																	497672	97.9065
																	501608	81.6442
																	503288	109.17
																	503679	162.167
																	508051	152.844
																	510992	158.652
																	516357	229.674
																	519877	134.235
																	522627	337.003
																	529270	355.849
																	530066	129.49
																	533767	123.896
																	533895	132.951
																	534232	287.082
																	540012	130.762
																	540586	197.826
																	541621	285.565
																	544345	391.124
																	545459	129.946
																	545575	139.913
																	545918	605.467
																	546096	320.532
																	550211	287.423
																	550719	168.317
																	551093	419.489
																	553441	262.273
																	558106	339.171
																	559220	71.9241
																	560447	114.624
																	564285	270.862
																	564319	186.951
																	564438	98.2172
																	566184	138.221
																	566534	109.874
																	569026	137.654
																	571456	136.443
																	573442	157.294
																	573777	78.9105
																	589288	351.158
																	595016	146.912
																	595537	120.596
																	596316	138.395
																	597620	319.49
																	602819	59.3203
																	604132	96.7861
																	604192	189.232
																	606278	184.563
																	608619	191.07
																	609668	115.177
																	614689	165.868
																	619676	484.506
																	623848	104.045
																	623890	146.726
																	629616	196.012
																	633217	289.807
																	633310	322.544
																	635382	641.279
																	637857	98.58
																	643145	171.246
																	643274	287.396
																	643500	183.568
																	646416	311.712
																	652093	197.384
																	655058	296.608
																	655810	602.039
																	655981	283.136
																	662094	161.532
																	667190	136.333
																	669108	161.515
																	670066	559.824
																	675843	112.486
																	685306	298.401
																	706225	126.127
																	725267	132.868
																	734064	228.703
																	734119	150.886
																	738933	135.8
																	751816	382.691
																	761145	208.17
																	787653	126.929
																	808181	358.554
																	810216	401.419
																	822321	259.373
																	829627	154.261
																	839256	321.928
																	859701	192.246
																	874135	388.925
																	894429	161.38
																	907140	373.164
																	913590	219.682
																	927791	281.29
																	963762	259.802
																	979328	535.977
																	1035410	340.471
																	1039550	401.124
																	1043440	299.189
																	1180450	390.157
																	1402910	354.314
																	1426530	391.458
																	1426590	425.128
																	1446870	481.68
																	1467800	402.847
																	1467910	436.953
																	1480750	884.103
																	1488490	448.072
																	1494240	391.559
																	1600050	671.639
																	1957470	719.938
																	2073790	482.647

## Sheet: Figure 5
Figure 5
Panel b, box plot								Pancel c, DFS				Panel e, k_on					Panel f, DFS				Panel h, k_on
VP	VP +Neu5Ac	ISVP	CORE	VP RGA/TGA	VP 2XTGA			LR (pN/s)	Force (pN)			Contact time (ms)	BF (%)	BF error			LR (pN/s)	Force (pN)			Contact time (ms)	BF (%)	BF error
BF (%)	BF (%)	BF (%)	BF (%)	BF (%)	BF (%)			58.4988	42.1786			0	0	0.1			53.9	16.3			0	0	0.1
17.2	7.5	4.8	21.6	4.4	5.1			169.771	38.1826			30	4.3	0.1			56.6	24.6			30	7.1	1.7
11.3	4.9	1.9	11.4	4.1	4.1			179.977	50.6202			80	5.2	0.70711			78.7	29.2			80	8.7	4
29.4	6.6	5.9	24.5	4.5	5			186.014	46.7124			130	6.4	0.26458			82.1	17.5			130	9.6	1.5
37.9	5.5	5.1	22.2	3.4	3.2			193.624	38.0519			180	6.2	0.1			84.4	30.9			180	13.5	6.9
30.3	8.1	4.4	19.7	2.1	2.8			204.86	32.9019			280	7	0.1			86.4	23.1			280	20.3	9.3
15.7	4.3	3.9	17.2	3.5	3.5			219.144	31.3696			530	8.33333	1.87705			87.7	22.9			530	27	7.7
12.7	4.2	7.7	13.8	3.1	2.9			233.547	41.1827			1030	8.93333	2.42143			104.4	27.9			1030	29.4	7.4
15.2	2.3	5.5	19.2	4.2	4.5			234.204	57.5351								107.5	27
15.4	6.7	3.1	17.6	3.8	3			239.378	31.2852								110	26.4
26.4	5.4	5.1	25.7	2.5	3.4			242.236	21.2937								112.9	32.4
12.3		3.4						253.645	57.7784								113.5	31.2
13.7		6						284.915	60.142								119.4	22.5
14.7		4.3						317.992	66.0179								121.8	26.2
12.2		4.1						318.825	82.6034								123.2	60.7
15		2.2						328.737	23.1306								124	23.9
24.8		5.2						328.921	16.3164								125.4	15.5
19		3.6						328.963	19.9758								129.1	28.3
17.8		0.5						333.589	40.8635								129.4	21.9
18.4		0.8						340.82	93.4292								130	28.1
14.9								341.454	61.9948								131.7	37.7
								347.422	130.437								132.3	30.7
								349.233	31.1639								135.3	39
								351.075	25.6693								137.9	18.1
								363.787	39.6368								138.4	37.5
								373.16	70.5831								139.3	43.5
								377.898	23.9126								140.3	22
								378.315	57.4501								142.3	29.6
								379.788	26.859								145	48.2
								381.26	31.2261								147.9	35.2
								390.286	38.2747								150.8	63.2
								390.51	27.2643								150.9	26
								395.001	26.4448								151.1	16.6
								397.907	73.7959								153.9	33.7
								418.183	49.3142								157.5	26.5
								418.516	51.5076								159	34
								445.77	55.6948								159	47.6
								453.128	43.7356								159.6	23.4
								455.572	29.2013								159.9	20.5
								456.173	69.8756								160.9	40.8
								462.734	59.1231								163.2	12.5
								463.466	42.679								163.8	24.7
								467.404	33.0784								164.4	27.7
								471.503	87.8916								166.5	30.1
								471.537	27.4905								168.9	25.4
								472.831	35.7988								169	48.4
								474.33	65.6627								169.2	36.7
								476.394	21.6095								169.5	16.4
								477.988	65.4395								171.1	28.9
								500.318	35.8943								172.5	24.8
								500.895	37.0746								173.8	26.5
								509.93	44.1106								174.8	38.3
								513.451	28.2904								177.2	44.4
								515.299	36.7213								177.7	28.9
								517.286	73.2686								179.6	36.4
								535.848	37.4928								179.8	28.3
								540.71	23.5957								181.1	15.3
								542.373	36.7844								181.1	20.6
								544.761	49.9953								182.1	21.8
								549.085	40.301								182.9	26.8
								549.253	45.7806								184.1	19.4
								550.569	34.1706								186.9	42.1
								555.662	81.8992								188	22.9
								564.886	62.0585								189	49.5
								566.189	52.5316								190.1	18.7
								571.237	80.2505								190.8	22.3
								571.528	48.3505								192.6	29.4
								571.869	51.437								193.2	15.9
								576.521	57.151								193.8	14.4
								581.82	40.6699								193.8	39.9
								585.46	56.6071								195.3	30.5
								588.812	71.7911								195.6	69.6
								590.244	57.4368								196.8	13.5
								592.118	64.4081								198.4	18.5
								596.277	34.8965								198.8	15.9
								597.786	44.6991								202.1	17.4
								608.628	50.575								203.7	18.1
								609.139	25.407								205.1	20.6
								610.851	54.9483								206.8	24.6
								620.331	70.8544								207.2	20.2
								626.186	36.6721								207.7	83.7
								628.67	70.4532								208.5	27.3
								631.131	39.2315								208.8	27.2
								636.815	36.0399								209.4	25.6
								641.023	20.5683								209.9	19.2
								642.443	27.9836								210	23.3
								647.229	23.6458								211	43.4
								648.55	81.6071								211.3	25
								651.04	38.3982								211.8	18.8
								663.18	22.5539								212.4	18.4
								667.742	27.8732								214.7	70.3
								671.683	65.1993								216.1	27.7
								675.687	56.7557								216.7	39.9
								679.731	46.7558								216.8	24
								680.12	53.2314								216.9	50.9
								687.627	47.1213								219.8	22.8
								687.826	42.7148								220.1	63.3
								690.948	32.214								221.4	20
								706.087	101.123								225.9	49.9
								709.633	90.2233								231.6	20.4
								714.027	70.1863								232.8	26.2
								718.688	32.5222								232.8	26.3
								730.366	62.8392								232.9	45.7
								741.174	85.1283								233.4	66.4
								744.546	89.9026								233.6	40.7
								752.449	118.728								233.6	28.3
								757.638	32.0976								234.3	62.8
								760.088	52.7068								234.5	32.1
								761.22	58.4032								235.8	38
								764.741	64.9683								236.4	31.8
								773.5	57.1874								237.8	45.3
								777.062	128.752								238.7	31.6
								785.115	61.8589								239.3	53
								792.551	33.6939								241.2	58.3
								793.742	70.8851								241.6	29.4
								793.947	41.4899								242.2	52
								801.415	62.0799								242.9	57.3
								828.747	65.2366								243.3	55.1
								831.309	47.6625								243.6	24
								833.413	50.4381								244.3	51.7
								838.368	57.4167								247.8	27.6
								840.512	25.2125								249.6	23.5
								844.88	63.5959								250.3	85.4
								849.453	63.925								252.3	48.1
								861.641	54.5513								254	21.1
								863.368	142.16								254.4	47.8
								864.903	46.4711								255.6	34.7
								869.15	130.665								256.3	35
								871.919	146.9								256.6	21.1
								872.808	49.1356								256.6	12.4
								873.216	46.1689								257	31.9
								873.473	46.1491								258.8	32.8
								878.537	39.3449								264.3	30.9
								882.151	25.2832								266.4	27.5
								882.95	43.0955								267.2	39.4
								883.027	82.3269								267.2	16.5
								893.168	41.0364								270.3	63
								895.181	22.5232								270.4	38.2
								898.742	137.717								271	31.6
								899.609	65.0981								272.9	47.9
								901.367	47.4197								274.7	26
								919.505	29.7344								274.9	49.5
								923.909	192.251								275.5	53.5
								931.242	57.3448								276.5	23.8
								932.239	110.276								279.5	20
								932.595	69.012								279.6	26.3
								934.001	19.8643								282	26.6
								936.741	63.2939								282.6	22.9
								938.248	65.6456								283	23.8
								941.875	80.1111								283.7	26.5
								944.35	22.5632								284.5	21
								945.225	60.5457								285	23.2
								949.009	50.72								285.6	43
								957.591	65.214								285.7	94.8
								957.66	33.2129								286.2	40.4
								972.491	44.3573								289.6	21.3
								981.919	61.3057								290.5	41.7
								982.582	58.3901								290.6	40.1
								983.618	22.4109								293.9	37.7
								986.186	38.3919								294.9	73.1
								991.66	36.8724								296.4	35.5
								996.584	69.3715								296.5	33.3
								1011.21	172.003								296.9	47.8
								1026.37	75.0066								298.7	25.1
								1028.03	22.1804								299.6	24.9
								1032.94	37.3784								299.8	76.4
								1040.63	61.4789								300.2	63.8
								1041.64	23.2138								304.4	24.1
								1049.83	17.0224								304.5	30.4
								1051.93	57.2295								304.9	36.8
								1060.73	49.8458								305.4	39.4
								1061.89	72.1983								305.6	47
								1062.66	148.257								305.8	41.8
								1063.01	62.4586								306	24.2
								1065.51	64.7856								308.4	41.8
								1072.2	118.192								308.7	39.7
								1074.15	34.334								309.2	43.6
								1077.78	85.4683								309.8	29.5
								1091.23	65.6647								310.6	27.6
								1093.51	66.0591								310.8	19.3
								1095.92	42.4438								311.4	37.9
								1106.45	65.2748								311.9	22.6
								1113.09	34.0949								314.2	41.6
								1114.42	90.5682								317.1	86
								1114.63	37.0493								317.4	30.6
								1115.87	37.4716								317.8	28.9
								1137.15	51.9519								319	28.1
								1143.39	40.8361								323.3	27.7
								1148.51	51.0426								324.2	43.7
								1156.06	54.3367								326.1	60.8
								1156.66	114.126								326.6	35.2
								1158.96	54.5141								327	36.1
								1162.62	54.3455								327.1	27.1
								1164.9	68.4889								328.4	18.8
								1172.2	39.472								328.5	18.6
								1190.73	76.0859								328.5	33.9
								1191.79	110.636								329.5	12.9
								1197.08	61.1335								329.9	37.1
								1197.18	78.8748								330.4	79.3
								1202.5	118.773								333	50.4
								1219.72	43.973								333.3	27.2
								1229.29	28.2199								333.5	37.2
								1231.87	132.787								333.5	36.9
								1231.93	158.118								333.5	48.4
								1243.21	120.843								333.6	32.1
								1246.79	68.8392								335.9	49.1
								1251.98	53.9612								336.1	41.1
								1255.98	102.017								336.3	24.8
								1257.42	52.0435								336.4	53.9
								1269.86	27.5498								337.3	11.3
								1276.97	62.9479								337.9	46.2
								1279.32	56.4004								338	39.1
								1281.35	59.3192								338.2	33.1
								1284.09	27.3553								338.6	39.5
								1292.64	55.5036								339.6	31.8
								1310.4	100.709								339.7	31.1
								1316.51	44.4284								341.1	68.4
								1316.68	30.201								341.8	37.4
								1322.24	134.188								342.7	42.1
								1322.79	63.95								343.3	28.4
								1327.25	38.4993								344.1	24.4
								1327.65	135.692								344.4	40.7
								1349.04	143.105								347.7	33.9
								1352.78	87.6069								348.8	26.4
								1362.19	54.7071								348.9	21.6
								1364.11	57.3363								349.8	21.9
								1370.23	285.653								351.4	27.9
								1371.28	49.4425								351.5	27.5
								1379.35	39.2621								351.9	46.4
								1401.84	74.1071								352.1	22.7
								1412.99	41.5654								352.5	59.7
								1420.79	67.8321								353.1	39.8
								1430.87	78.6031								353.1	66.2
								1433.12	79.9253								354.5	82.7
								1445.5	92.5326								354.7	31
								1473.75	54.8537								354.8	52.3
								1480.22	122.03								355	102
								1486.02	179.351								355.5	37.8
								1486.79	39.5562								355.8	34.1
								1489.6	104.763								356.5	27.4
								1497.68	52.3806								358.3	40.5
								1505.71	47.8598								358.3	40.5
								1507.67	56.7444								358.7	45
								1523.07	56.6669								359.2	18.9
								1531.32	32.9534								361	56.8
								1531.76	26.3517								361.5	30.7
								1537.3	31.674								361.8	34.5
								1540.15	165.575								361.9	33.5
								1571.9	30.2397								362.3	137.5
								1577.19	34.0151								362.7	27.3
								1579.05	38.4521								363.4	33.7
								1583.06	19.2134								363.7	22.9
								1596.16	79.3846								365.4	44.8
								1607.22	29.1621								365.9	18.7
								1615.34	113.639								366.3	60.9
								1623.53	48.4572								366.7	29.9
								1624.77	100.147								367	19.6
								1650.33	53.899								368.2	30.1
								1651.59	41.9231								369.4	31.2
								1659.05	35.6063								369.9	29.8
								1661.03	77.0075								370.3	51.5
								1665.2	35.7773								370.5	31.4
								1674.96	107.356								373.3	19.9
								1687.9	68.8551								375.2	24.1
								1697.68	33.3591								375.2	40.2
								1705.33	49.7986								376	32.8
								1715.48	176.298								376.5	24.5
								1715.98	135.354								376.8	38
								1721.81	66.7068								377	30.9
								1730.27	32.8444								377.5	40.4
								1732.79	36.504								378.4	62.6
								1735.16	56.1672								378.6	87.1
								1740.09	100.555								379.1	50.4
								1749.44	64.6972								379.6	32.5
								1763.63	169.506								379.7	42.7
								1767.15	46.1026								380.3	40.6
								1775.2	50.4839								380.4	44.9
								1786.42	79.9924								381.6	23
								1796.35	94.3688								382	49.3
								1797.41	29.0067								382.4	48.2
								1806.51	100.957								384.2	18.6
								1808.64	43.9772								386	26.1
								1812.7	125.711								386.1	27.3
								1822.19	84.316								386.4	57.5
								1827.28	218.455								387.1	50.7
								1828.03	205.793								387.7	35.9
								1830.82	128.351								388.8	29.2
								1837.79	26.6452								389	27.8
								1846.18	218.993								389.1	20.5
								1848.64	127.205								390	64.7
								1852.55	136.889								390.1	39.4
								1855.25	31.468								391.3	67.7
								1859.77	31.2602								392.1	48.4
								1866.37	94.382								393.2	63.8
								1873.32	77.6549								394	27.2
								1874.73	100.89								394.7	34.3
								1875.25	28.7487								394.9	89.1
								1893.78	23.5097								395.1	60.3
								1894.78	35.1461								395.4	68.2
								1900.33	150.35								395.7	26.1
								1906.07	33.9589								396.5	55.4
								1909.56	72.7542								398.3	60.5
								1925.9	27.7676								399	52.3
								1927.04	27.7983								400.2	73.5
								1928.5	100.6								400.7	20.8
								1933.21	60.4554								402	31.8
								1935.63	24.1408								403.7	30.4
								1938.76	100.924								404	22.7
								1949.72	80.5749								405.1	51.6
								1950.31	47.3309								405.1	130.7
								1957.07	27.7144								406	62.7
								1957.55	178.85								407.6	29.2
								1963.58	63.6936								407.9	15.1
								1990.82	120.158								410.3	32.4
								1992.48	142.557								411.9	73.7
								2004.15	73.3327								412.8	32.2
								2018.53	73.9404								413.4	37.1
								2057.37	49.8118								413.4	52.1
								2068.02	112.745								415.7	34.5
								2073.32	88.1052								416.9	37.9
								2073.75	71.4013								417.8	24.3
								2077.67	34.5313								418.4	90.5
								2082.66	250.992								418.5	53
								2085.76	41.9914								420.2	34.1
								2090.86	133.312								420.7	54.1
								2096.57	77.9623								421	41.8
								2098.91	38.5356								423.2	26.1
								2104.86	37.0433								423.6	26.6
								2114.11	122.657								423.8	20.6
								2115.08	106.927								426.1	27.4
								2136.15	29.5285								427.2	57
								2136.88	105.627								427.5	26.8
								2161.06	79.5368								427.9	38.5
								2165.99	53.4256								429.2	57.6
								2166.45	48.2074								429.5	33.2
								2166.92	67.4351								429.6	26.9
								2173.01	165.43								431.7	40.7
								2181.25	47.8702								431.8	48.6
								2194.66	107.546								432.4	42.9
								2203.63	95.885								433.2	91.3
								2209.98	58.4335								433.2	91.3
								2226.06	57.2432								433.3	26.9
								2251.03	26.1794								435.9	33.6
								2255.58	30.7756								436.1	81.6
								2283.12	54.0834								436.2	59
								2288.65	18.478								436.6	44
								2299.88	44.2473								437	30.3
								2311.7	169.013								437.1	57.7
								2324.39	44.6293								437.4	22.3
								2326.22	30.746								437.8	23
								2327.29	49.1048								437.8	53.6
								2330.41	52.339								439.3	40.3
								2369.77	44.8079								439.4	69.2
								2371.08	39.712								440.1	29.4
								2378.01	47.9525								440.5	20.3
								2381.04	37.9599								441	77.7
								2395.09	96.1579								441.1	82.6
								2398.31	55.3056								442.3	15.2
								2410.03	48.9429								442.9	57.8
								2417.56	107.771								443.1	32
								2438.03	31.2238								443.6	78.3
								2440.55	37.6578								444.9	86.8
								2441.1	42.0006								446.8	20.5
								2444.79	36.5695								448.3	55.6
								2447.5	124.548								448.6	17.8
								2448.18	114.893								449.3	70.6
								2456.47	182.178								449.8	85.8
								2461.01	127.228								450.4	25.5
								2468.26	73.5019								450.9	25.5
								2472.87	38.6997								451.1	40.5
								2474.21	33.5463								452.8	49.8
								2475.02	57.5404								452.9	57.6
								2500.24	26.4124								453.4	66.8
								2507.63	109.312								453.7	63.8
								2529.63	91.9733								453.9	30.2
								2530.49	68.1872								454.3	31.9
								2541.78	121.755								456	27.9
								2541.79	29.3172								456.3	57.4
								2545.49	168.456								457.9	83.5
								2556.18	55.1383								458.2	55.2
								2570	61.0674								458.7	25.4
								2592.67	30.3686								458.8	30.1
								2622.1	51.1727								458.9	36.5
								2624.99	99.0658								459.1	32.6
								2628.83	104.405								460.2	41.5
								2633.23	128.226								462.1	51.8
								2639.39	55.4239								463.6	22.7
								2644.07	135.254								466.7	31.5
								2654.22	27.2425								467.7	33.9
								2659.68	43.5607								467.8	27.1
								2660.44	307.256								469.5	52.7
								2679.98	155.422								470.1	44.7
								2680.51	54.6782								470.1	49.1
								2722.94	124.745								470.4	67.5
								2725.33	32.7883								470.4	31.9
								2731.67	46.8694								470.7	20.2
								2742.78	55.3437								472.1	21.1
								2749.65	82.1804								472.1	25
								2768.1	239.026								472.4	44.9
								2771.19	87.008								472.9	24.8
								2786.41	55.8373								473.2	45.8
								2812.9	24.2148								476.3	28.5
								2821.29	98.767								476.5	54.1
								2828.73	37.0917								477.6	41.3
								2830.06	58.8883								478.1	59.6
								2835.89	38.1373								478.9	82.2
								2846.64	163.183								478.9	58
								2857.66	96.6226								479.7	42.4
								2871.07	51.7118								480.1	35.2
								2890.84	36.7957								481.3	47.5
								2895.57	56.9201								481.8	56.9
								2899.61	182.024								482	51.2
								2941.33	144.272								484.5	20.7
								2945.03	38.9918								484.9	47.9
								2982.2	92.5556								485.1	63.7
								2985.74	20.4163								486.6	30.9
								2990.07	159.39								488.8	59.9
								2996.58	96.7204								490.4	58
								3003.45	124.775								493.3	54.7
								3006.82	31.9546								493.3	21.7
								3016.38	50.7795								494	61.3
								3030.65	35.4281								496	25.3
								3039.05	35.425								496.2	87.1
								3058.33	41.5534								497.9	42.1
								3065.94	35.3628								498	60
								3074.59	163.235								498	73.1
								3083.48	395.976								500.2	88.8
								3085.58	50.3101								502.7	20.1
								3094.62	172.626								503.5	56.3
								3098.99	42.2769								504.6	35.7
								3102.59	109.52								504.7	47
								3117.27	63.5251								505.2	88.1
								3125.37	264.228								505.7	49.9
								3129.8	69.7116								507.2	33.6
								3136.32	68.9241								507.5	33.1
								3144.04	37.504								509.2	48.1
								3145.71	92.9481								510.7	65.1
								3158.34	100.687								511	35.6
								3173.96	41.5809								511.3	66
								3179.33	47.9095								511.3	49
								3217.14	24.7172								511.4	73.2
								3217.75	126.069								511.8	64.3
								3244.02	242.406								513.6	30.6
								3261.49	56.8599								513.6	59.3
								3275	32.6204								513.8	84.9
								3311.74	36.3796								516.4	21.5
								3339.55	43.9572								517	29.1
								3371.77	63.7853								518.5	25.6
								3390.92	218.541								518.9	46.1
								3395.53	56.4177								519	82.4
								3397.36	43.777								521	67.9
								3404.34	26.9905								521.2	35.8
								3423.28	129.407								522.7	28.7
								3445.56	49.268								523.6	49.4
								3452.73	25.7098								524	75.6
								3471.51	34.0974								524.4	73.2
								3475.15	34.9391								528.9	17.5
								3494.5	43.6018								530	45.6
								3505.49	54.3471								530.8	107.7
								3520.95	34.2074								531.7	56.1
								3523.81	67.9983								532.3	46.6
								3538.54	51.4066								533.7	59.2
								3553.92	43.5358								536.8	56.6
								3565.81	37.3879								537.7	82.8
								3582.19	35.7204								537.7	48.6
								3612.78	49.4405								538.2	68
								3630.54	31.6336								540.4	124.5
								3631.59	22.2423								543.5	112.1
								3646.87	161.472								543.6	54.7
								3655.14	55.9404								543.9	72.6
								3657.3	132.557								544	66
								3659.38	34.9728								544.4	31.8
								3665.69	80.2221								545.9	25.3
								3666.9	32.685								546.4	29.2
								3669.62	160.903								546.4	44.9
								3671.63	32.7525								546.8	23.8
								3679.69	37.3135								547.3	64.7
								3687.36	55.4061								547.9	36.7
								3727.06	28.3908								548.3	28.6
								3746.43	72.6167								548.7	81.9
								3753.99	30.3347								549.1	47.2
								3800.54	101.757								549.3	75.2
								3806.69	245.649								549.6	79.6
								3865.28	168.67								549.7	66.1
								3870.14	168.697								549.9	105.5
								3879.36	119.437								550.1	64.2
								3909.75	44.8961								550.3	28.9
								3911.91	31.6116								550.7	42.9
								3916.29	189								552.9	22
								3921.32	308.291								553.6	70
								3921.61	87.463								554.1	68.1
								3925.2	43.925								554.2	27.9
								3931.2	35.8275								554.3	20.6
								3952.77	59.8459								555.6	21.6
								3956.93	81.2351								557.3	33.3
								3968.98	21.919								557.3	66.1
								3994.41	32.7492								559	61.7
								4012.48	29.0789								559.4	51.1
								4015.02	69.6245								559.8	72.6
								4016.88	62.7251								561	30.3
								4021.86	99.3796								562.5	115.1
								4026.75	184.182								564.1	92.9
								4031.57	38.9453								564.7	19.4
								4039.57	116.855								566.7	29.7
								4055.65	45.5744								567.3	54.8
								4056.53	30.4243								567.6	40.4
								4064.95	39.249								567.7	31.4
								4066.2	44.6167								569.3	36.8
								4076.53	31.8766								569.6	31.3
								4078.42	48.7858								570.6	63.8
								4095.02	40.6147								571	46.1
								4139.43	38.2759								575.4	42.1
								4152.25	47.7653								575.8	52
								4156.3	49.1644								575.9	34.3
								4183.39	44.7698								576.7	67.2
								4201.19	31.92								576.7	37.3
								4203.24	275.62								578.4	58.1
								4228.39	80.0231								579.2	86.6
								4256.85	70.7644								579.2	27.1
								4282.67	50.9398								579.6	39.6
								4287.54	33.8808								579.9	121.2
								4312.57	33.6789								582.3	40.8
								4322.86	32.9303								583.1	53.7
								4325.46	86.3636								583.4	42.1
								4374.53	33.2653								583.8	17.6
								4377.48	37.4113								584.1	41.4
								4385.05	84.4402								584.7	26.7
								4387.8	30.6152								585.2	55.4
								4392.76	54.1077								585.3	47.2
								4403.25	37.6698								587.1	35.7
								4425.15	63.2077								587.9	26.2
								4467.57	58.6681								589.6	68.7
								4469.02	46.8567								593.3	26.1
								4474.9	28.5021								595.8	19.4
								4477.51	40.4381								597.2	43.6
								4499.37	99.6836								597.5	67.4
								4502.77	49.1562								598.8	31.2
								4509.28	392.468								599.2	48.7
								4512.62	36.7573								600.7	68
								4520.26	217.227								601.8	65.8
								4530.43	44.1972								602.1	91
								4535.79	44.9449								602.1	86.8
								4550.24	35.7021								602.2	28.1
								4571.78	35.9122								603.7	69.2
								4574.22	29.6064								603.7	78.3
								4581.24	105.879								604.3	24.5
								4581.37	41.6844								607.5	38.3
								4610.74	43.4963								609	56.7
								4618.12	60.1209								611	70.4
								4630.34	62.4186								614.4	67.1
								4643.34	37.5198								616.2	65.2
								4645.95	27.4283								617.6	28.8
								4662.23	44.4875								618.8	67
								4692.17	47.4771								619.3	106.2
								4717.02	109.901								620	31.8
								4727.9	74.0912								620.4	17.4
								4763.17	55.1601								622.8	81.7
								4764.33	29.965								625.2	18.2
								4787.99	71.2848								625.6	41
								4789.86	51.3873								626	32.1
								4799.33	46.5861								627.6	66.7
								4800.1	125.907								627.8	93.7
								4822.37	102.097								628.3	24.4
								4838.93	46.5892								628.5	27
								4844.93	41.3327								628.9	28
								4852.82	130.52								629.7	65.1
								4858.48	123.414								629.7	29.9
								4879.05	44.1619								629.9	86
								4891.99	33.3643								630.4	27.8
								4924.74	99.5746								630.8	106.4
								4927.71	42.9198								630.8	104.1
								4944.29	24.0619								632.3	73.7
								4949.47	38.2651								634	59
								4951.82	35.7515								634.5	28.3
								4972.85	51.7804								635.7	68.9
								4972.85	95.188								636.1	50.4
								4995.76	138.009								636.4	70.8
								5000.06	43.7041								637	79.6
								5002.78	33.4413								637.4	56.2
								5003.22	28.8992								637.5	57.7
								5018.02	61.3735								637.8	93.4
								5041.28	77.2426								638	39.3
								5082.87	48.9395								638.2	44.6
								5100.5	59.0744								638.6	22.6
								5103.68	148.187								640.4	63.4
								5109.72	35.3441								640.8	68.8
								5116.67	531.959								640.9	38.8
								5117.09	41.5368								642.3	28.4
								5125.15	34.3745								643.3	36.3
								5129.11	79.6089								644.1	38.3
								5145.49	30.2581								644.5	67.4
								5148.72	45.7341								647.1	31
								5151.3	67.9019								648.6	42.5
								5172.96	29.9085								648.6	48.1
								5178.57	70.7418								649.1	92.6
								5180.97	36.3229								649.1	29.8
								5212.82	33.2708								650.4	68.5
								5219.75	43.7884								650.4	86.9
								5229.31	43.0965								651.1	29.6
								5237.41	63.3411								652.5	53.6
								5237.5	72.3361								654.5	18.1
								5238.29	202.29								654.6	53.7
								5243.35	59.5654								655.1	33.9
								5247.34	97.1424								655.2	79.6
								5252.34	117.873								655.5	33
								5260.1	51.5509								656.6	44.6
								5278.85	109.302								656.8	95.6
								5311.07	45.045								657	27.2
								5323.9	35.8635								658.4	109.9
								5344.81	32.2745								659.2	36.2
								5353.82	46.6487								659.5	35.6
								5371.45	95.4733								659.8	45
								5390.52	47.5295								659.8	45.4
								5420.48	57.9121								660	36.8
								5427.68	39.869								662	58.9
								5437.96	43.1714								663.2	36.1
								5452.9	77.5689								663.6	98.8
								5472.12	25.4668								666.2	62.9
								5476.15	194.035								668.5	96.2
								5477.1	35.9993								668.6	39.5
								5487.19	50.5182								669.7	45.5
								5504.94	47.6394								670.4	47.3
								5512.2	38.2215								671	60.1
								5515.48	27.8256								671.4	68.4
								5533.96	32.8756								671.4	37.1
								5534.37	167.33								672	25.9
								5546	112.015								672.4	49.8
								5581.39	33.4767								672.8	59.2
								5583.88	119.619								673.9	64.4
								5597.54	67.1306								674.8	57.3
								5599.77	124.137								674.9	94.6
								5608.28	50.0281								675.7	35.4
								5633.81	35.4992								675.8	37.2
								5641.06	33.9896								676	22.5
								5674.91	89.9005								676.3	42
								5688.62	28.6207								676.7	37.5
								5708.4	38.0311								677	35.3
								5709.53	32.1737								677.8	68.1
								5711.81	46.2172								678.8	63
								5713.22	147.177								679.4	88.7
								5715.09	42.7236								679.8	49.6
								5726.63	30.4995								679.9	82.2
								5726.89	38.4886								680.3	41.3
								5736.35	41.7647								680.4	59.4
								5742.69	50.851								680.7	51.7
								5749.32	43.7395								681	31
								5752.64	79.6511								682.1	86.1
								5765.48	43.496								682.2	74.8
								5792.02	65.3867								682.3	47.8
								5866.33	55.6255								682.7	34
								5868.95	36.7126								683.6	52.8
								5895.07	186.598								689.2	80.8
								5908.29	64.8779								690.4	29.8
								5910.35	176.323								690.6	58.9
								5951.9	103.167								692.8	16.4
								5952.64	37.7084								693.2	24.9
								5958.94	52.9982								693.6	106.3
								5971.56	48.4584								694.3	52
								5993.96	52.9494								694.6	72.5
								5999.47	89.3776								696	65.6
								6026.97	47.7274								697.1	100.6
								6049.34	39.311								697.5	31.4
								6088.7	47.1574								697.6	24.5
								6101.21	75.7235								697.8	68.1
								6116.47	36.2493								697.9	37.1
								6139.08	113.436								699	40
								6159.43	52.153								700	25.6
								6163.1	72.1838								700.3	53.9
								6172.78	30.5107								700.7	20.9
								6178.32	95.1385								700.9	31.6
								6181.35	41.6615								701.5	53.3
								6209.46	47.2993								702.1	52.7
								6217.58	47.4102								702.8	30.1
								6222.69	39.3154								703.1	59.2
								6227.99	48.6788								706	63.5
								6244.13	45.5458								709.3	69.8
								6251.31	45.6505								709.3	25.2
								6253.83	35.3291								711.4	65.9
								6290.98	34.593								711.4	38.1
								6319.81	75.8322								712.5	40.3
								6329.66	43.2725								713	40
								6360.09	50.3047								713.6	34.7
								6368.78	43.2886								713.7	53.2
								6382.86	104.658								713.8	40.1
								6391.57	27.0523								713.9	41.9
								6477.94	49.285								717.8	40.9
								6491.68	34.7157								719.3	100.5
								6508.45	54.7015								719.4	42.8
								6514.81	68.3404								720	48
								6521.3	44.3369								722.1	52.7
								6525.33	28.7101								722.7	83.3
								6537.61	29.7608								724.1	34.2
								6569.21	40.0937								724.4	22.6
								6581.9	39.014								725.1	54.6
								6586.61	55.3359								726.9	65
								6589.81	113.119								728.4	64.5
								6590.23	43.7072								728.4	37.8
								6593.51	34.7273								728.9	47.8
								6599.64	50.7427								729.2	78.2
								6605.94	43.1667								730	43.9
								6612.28	50.9018								730.2	40.2
								6629.64	61.2792								733.5	32.7
								6635.11	63.0824								734.4	66.3
								6681.26	68.4642								734.6	18.8
								6704.22	35.4642								734.9	52.3
								6705.38	95.5062								736.6	21.1
								6794.65	84.8773								737.3	54.3
								6796.21	44.6988								738.1	30.6
								6804.28	76.9851								738.5	44.8
								6807.92	44.2193								739.8	33.5
								6808.55	132.754								742.5	57.3
								6821.21	53.2231								743.2	54.3
								6831.49	116.006								744.5	73.4
								6832.16	34.8869								744.8	86.3
								6845.38	39.6123								744.8	49.2
								6851.23	179.548								745.9	77.1
								6852.17	52.904								746.6	32.7
								6853.86	54.5955								746.7	81
								6877.81	41.1131								746.7	49
								6888.59	46.8931								747	99.7
								6892.96	48.2761								747.4	64.1
								6966.77	82.1489								748.2	29
								7035.6	73.1587								749.4	27.6
								7039.36	43.7937								751.1	71.5
								7077.99	42.035								751.3	23.7
								7096.97	201.288								751.4	118.9
								7109.15	50.9034								753.7	30.6
								7120.31	30.2456								756.1	78.6
								7149.49	44.2686								756.7	20.5
								7150.22	82.0122								758.1	34
								7159.64	77.8957								760.5	62.1
								7170.64	56.8397								761.1	33
								7225.85	92.332								761.2	78.4
								7228.44	82.6176								762.6	85.9
								7251.51	103.619								763	73
								7267.03	51.5217								764.1	32.1
								7270.67	58.5926								764.2	108.3
								7323.76	37.8821								764.8	60
								7323.78	48.0513								767	24.2
								7327.04	35.0391								767.1	29.5
								7332.8	75.8906								767.9	44.4
								7337.77	60.758								768.9	62.3
								7357.75	37.2274								769.9	17.3
								7358.63	65.4035								769.9	43
								7363.86	90.8955								771.2	33.9
								7369.08	111.574								772	149.5
								7381.78	50.3137								772.2	75.4
								7395.65	38.02								772.9	39.6
								7416.8	139.242								774.2	21.3
								7444.67	76.3574								774.5	150.6
								7444.87	84.6838								776.1	145.1
								7459.1	88.3376								777	78.6
								7464.07	49.6914								778	39.5
								7464.84	77.566								778.2	56.8
								7467.46	52.1319								778.9	51.4
								7479.43	163.046								779.6	54.3
								7503.56	56.6947								780.8	57.1
								7552.42	40.6722								781	46.4
								7554.95	45.1074								781.9	43.4
								7568.92	32.9693								787.7	28.5
								7576.12	43.7503								788.9	20.4
								7576.2	53.3611								789	32.7
								7577.89	99.0069								790.6	44.7
								7584.65	32.3116								791.6	55.1
								7660.17	147.708								792.3	83.1
								7677.58	35.8645								793.6	52.2
								7698.5	25.4098								796.6	166.1
								7721.96	157.692								797	79.8
								7722.38	97.2083								797.3	54.8
								7737.63	57.9604								799.6	41.2
								7744.83	84.8638								802.1	21
								7749.98	123.355								805.8	32.5
								7764.98	56.3906								807	41.4
								7769.06	51.7642								808.5	80.8
								7774.71	55.8207								808.8	50.8
								7822.81	65.0673								809	58.7
								7823.03	48.1325								811.8	45.4
								7835.75	122.898								812.1	97.1
								7851.6	63.4227								813	89.6
								7859.54	125.499								813.9	52.7
								7889.32	106.166								814.7	90.8
								7893	35.2137								815.2	78.5
								7893.6	105.112								815.3	59.1
								7921.87	32.7825								816.3	22.8
								7937.32	81.8327								817.6	44.2
								7937.69	99.1099								818.4	27.9
								7938.92	52.1352								818.8	29
								7942.5	55.7875								819	114.1
								7945.63	80.9184								819.1	36.5
								7988.5	196.198								819.2	29.9
								7999.72	85.0342								820.9	79.1
								8034.63	39.5523								822.1	23.3
								8058.56	31.9836								823.4	42.4
								8088.7	48.5924								823.7	83.6
								8096.54	83.9518								826.4	96.3
								8125.69	41.0275								828.6	38.8
								8136.79	74.3459								829	36.7
								8142.96	63.4006								829.2	62.2
								8159.46	52.8184								829.7	71.3
								8172.52	60.6401								832.9	41.9
								8191.31	41.7499								833.9	45.7
								8198.31	45.9419								834.9	41.1
								8210.48	60.1577								838.8	93.7
								8237.34	91.3339								838.9	97.8
								8244.96	35.9817								839.7	80.9
								8261.9	66.5579								842.5	55.1
								8323.46	23.6133								845.4	69.7
								8333.17	48.7642								846	72.9
								8333.99	115.636								847.3	80.4
								8353.34	74.9772								848	79.7
								8355.08	126.344								851.7	46.8
								8365.95	90.14								851.8	45.7
								8372.26	63.7944								852.4	22.4
								8383.22	35.4692								853.5	34.2
								8401.36	105.286								853.6	22.2
								8404.37	72.9777								855.2	43.2
								8437.64	123.33								855.7	38.7
								8439.33	64.2844								856.4	57.4
								8443.61	91.2177								858.2	55.7
								8443.77	42.8506								864	63.4
								8450.84	69.8229								866.7	182.2
								8461.74	52.3915								866.8	84.8
								8470.65	61.7502								867	58.5
								8481.35	60.4649								868.3	55
								8485.8	92.0869								868.5	113.4
								8510.83	51.6723								871.9	30.6
								8523.76	60.9584								872.8	83.7
								8568.12	82.8843								873.3	44.3
								8568.55	25.3789								873.3	58.6
								8588.36	54.1161								874.2	90
								8594.01	41.2176								875.7	35.4
								8604.23	108.906								875.9	91.9
								8617.85	59.7364								877.5	25.1
								8643.24	69.2477								878.5	34.1
								8651.85	68.5391								879	105.6
								8658.08	68.8414								880	83.2
								8663.94	109.368								882.6	141.3
								8706.06	41.7878								883.5	39.2
								8720.5	85.6958								885.6	30.5
								8731.38	138.342								886	32
								8780.7	73.1555								887.5	62.2
								8784.65	83.8857								888.3	33
								8790.8	49.0658								888.9	69.9
								8796.65	59.728								889.3	64.7
								8806.44	83.1705								890	87.9
								8818.75	57.1678								890.1	35.1
								8830.56	35.0758								890.6	58
								8833.46	70.2732								890.7	34.7
								8856.44	53.0506								891.5	60.8
								8883.32	38.7574								892	64.2
								8886.42	86.254								892.4	69.6
								8895.37	113.927								894.1	56.4
								8921.09	100.293								894.4	53.2
								8953.8	83.175								894.7	59.9
								8964.91	102.23								895.1	85.7
								8968.48	64.8249								895.4	36.6
								8978.15	133.201								896	61.1
								8981.68	121.568								897.7	30
								8996.16	91.4668								897.7	40.4
								9011.3	61.1468								898.2	72.8
								9014.04	78.9981								900.1	81.5
								9037.21	31.1531								900.4	30.7
								9048.6	71.4062								900.8	39.5
								9069.47	37.1056								902.4	39.3
								9073.08	77.8231								902.5	35.3
								9074.61	94.7959								905.6	101
								9074.71	44.5404								906.5	38.4
								9081.12	30.4025								907.2	33
								9084.15	54.2824								907.3	23.7
								9089.19	45.1086								910	59.9
								9099.69	36.085								913.7	70.8
								9103.57	57.1874								914	115
								9148.45	41.63								915.6	30.6
								9151.27	201.117								917.5	93.4
								9190.06	54.4363								918.4	43.2
								9254	180.244								919.2	37.4
								9255.21	41.9595								920.2	56.3
								9285.46	69.6121								920.5	67.6
								9296.77	58.9903								925.8	109.1
								9328.33	97.3804								930.9	99.2
								9346.29	57.9984								932.8	23.7
								9347.57	168.977								935.6	25.5
								9382.41	152.699								939.2	66
								9427.16	71.4266								939.3	100.2
								9433.47	76.1669								940.4	100.3
								9442.12	37.2988								940.7	58.1
								9457.4	91.0499								942.6	22
								9475.03	86.0056								943	36.3
								9500.94	74.8878								943.1	25.1
								9557.98	61.9636								943.5	99.7
								9558.32	52.4575								944.3	39.3
								9570.09	63.068								948.4	26
								9598.05	57.2803								949.6	47.2
								9600.88	59.467								952	50.9
								9624.74	86.9525								952.6	136.1
								9629.83	138.147								952.6	51.2
								9639.81	73.393								952.7	24.7
								9639.96	53.8101								952.9	115.8
								9661.96	59.3365								953.1	59.4
								9691.17	197.784								953.4	123.1
								9712.76	34.7341								953.5	33.8
								9729.67	65.9656								954.1	21.3
								9731.01	62.9359								954.5	70.2
								9761.1	70.0114								955.2	23.7
								9785.46	123.703								955.3	49.9
								9792.81	69.2938								955.9	53.4
								9821.43	56.6048								957.8	52.8
								9835.74	227.365								959.6	77.7
								9858.1	67.8327								961.6	69.2
								9872.8	245.501								963.4	78.8
								9905.5	62.5735								966.2	61.5
								9927.52	63.0405								968.2	45.1
								9932.43	53.2494								969.5	54.2
								9946.54	69.5582								969.7	96.8
								9957.78	82.7261								970.4	120.1
								9966.03	41.4792								972	25.4
								9981.85	129.572								973.2	106
								9986.54	40.8931								973.4	20.6
								9989.32	76.1664								973.8	87.8
								9991.86	61.2096								975.2	50.2
								9992.36	79.1559								975.6	89.4
								10022	52.1635								977.2	97.9
								10035	78.673								977.3	42.6
								10062.2	186.032								978.1	61.4
								10164.1	93.814								978.4	81.2
								10174.2	80.6966								978.5	18.9
								10258.7	58.0643								979.9	110.1
								10302	57.572								983.1	37.4
								10333	133.548								983.6	48.4
								10336.7	51.3646								985.3	53.7
								10353.4	50.7485								986.1	29.3
								10356.8	106.146								988.7	29.8
								10382.3	37.99								989.5	65.5
								10385.5	149.989								996.5	38.8
								10386.8	69.3313								998.1	141.4
								10399	89.0084								999.5	93
								10403.2	53.6379								1001	48.2
								10404	31.7974								1001.5	37.1
								10460.1	35.0264								1002.1	70.4
								10497.7	47.0727								1003	78.2
								10518	64.025								1007.3	53
								10531.8	34.079								1008.1	58.3
								10586.2	150.284								1008.6	69.8
								10596.5	129.506								1010	55.3
								10600.8	62.0561								1010.6	96.1
								10616.6	63.2277								1014.9	41.5
								10639.2	74.2569								1015.2	43.3
								10652	130.683								1020.3	39.4
								10661.3	34.3723								1022.8	63.6
								10674.8	204.014								1023	45.1
								10681.5	51.5782								1023.8	52.7
								10686	104.914								1025.3	42.6
								10691.7	61.1887								1026.9	47.5
								10701.1	71.9316								1028.6	52.2
								10702.4	69.2755								1029	32.1
								10729.9	48.2933								1029.8	81.5
								10775.9	48.6541								1031.3	81.2
								10792.6	78.5186								1032.5	109.9
								10831.3	83.936								1032.9	32.5
								10849.8	74.898								1035	65
								10855.6	50.5452								1041.7	43.1
								10889.2	53.4871								1041.8	35.3
								10904.5	67.232								1043.2	157.1
								10966.8	67.3502								1045.2	26.8
								11038.7	43.03								1045.5	64.9
								11050.4	81.2887								1046.5	97.8
								11053.7	102.303								1047.5	66.8
								11067.5	51.9272								1047.9	47.4
								11072.4	56.4837								1051.3	60.8
								11109.9	86.9316								1052	47.5
								11133.1	62.2336								1055.6	53.8
								11138.9	57.1218								1055.9	56.3
								11140.6	180.127								1061.7	59.6
								11177.1	92.1354								1063.7	44.4
								11177.4	110.212								1068.2	60.4
								11183.2	70.7298								1068.5	44
								11190.4	45.4232								1070	12.5
								11210.4	64.9979								1071.1	28
								11238.1	99.399								1071.6	79.4
								11252.2	241.196								1074.4	75.3
								11258.1	57.2689								1076.1	74.2
								11273.1	60.8665								1076.8	21
								11329.3	45.9599								1077	39.3
								11330.4	61.4701								1077.2	40.7
								11338.1	37.0297								1079	30.2
								11359.5	69.4483								1079.1	66.7
								11359.5	69.4483								1079.2	41.6
								11393	123.036								1080.5	27.9
								11400.7	71.2284								1084.7	45
								11404.9	167.462								1084.9	40.9
								11418.3	109.345								1091.9	107.1
								11424.4	77.2519								1093	63.3
								11457.5	248.714								1094.8	78
								11472.2	125.258								1097.6	85.1
								11515.8	61.5134								1098	51.4
								11526	47.6331								1100.5	123.7
								11526	64.2769								1101.1	103.7
								11542.3	63.5152								1102.5	51
								11546.2	75.1971								1102.9	40.8
								11549.4	34.0311								1103	54.5
								11554.5	59.8513								1103.3	41.2
								11603.4	213.824								1103.5	114
								11614.7	104.299								1103.6	59.3
								11632.9	134.521								1106.9	54.4
								11636.5	105.261								1110.9	94.8
								11699.1	136.65								1114.5	50.9
								11702.3	118.932								1117.4	102.5
								11718.1	132.808								1118.1	40.8
								11744.6	65.0579								1118.8	43.9
								11764.3	92.1672								1120.5	67.8
								11768.9	79.3421								1120.6	78.5
								11783.6	108.945								1121.6	63.6
								11796.3	93.5328								1123.4	58.3
								11798.4	116.91								1123.6	74.5
								11804.5	144.59								1125.2	57.8
								11845.3	85.7406								1128.2	43.4
								11857.7	71.9074								1128.7	84
								11859.3	48.6142								1129	27.9
								11897.3	86.1972								1131.2	53.5
								11951.1	71.4575								1131.6	126.3
								11971.4	148.129								1133.5	102.8
								11986	56.3272								1134.6	118.1
								12108	89.4623								1142	43.6
								12114.2	121.313								1146.2	28.6
								12124.2	57.3158								1148.5	59.9
								12136.9	105.267								1148.8	60.2
								12173	69.1015								1149.9	129.5
								12213.3	50.5158								1150.2	31.8
								12286.7	58.3177								1151.4	29.3
								12296	157.21								1154.2	79.9
								12343	63.0711								1156.1	82.7
								12346.7	45.6604								1156.2	105.5
								12355.6	77.7302								1156.6	103.1
								12381.2	64.5889								1157.4	82.3
								12395.2	55.8925								1158.3	95.1
								12429.7	81.1753								1160.8	56.8
								12442.4	103.7								1161.6	63.7
								12467.3	48.8826								1164.6	54.8
								12467.8	65.302								1165.1	34.3
								12502.1	83.3682								1165.8	42.4
								12549.2	126.173								1168.5	73.6
								12569.5	53.431								1170.4	82.7
								12570.9	87.2045								1170.7	26.3
								12605.7	59.2054								1172	123
								12612.1	107.498								1173.5	112.2
								12613.1	173.177								1174.2	62.7
								12658.7	97.0486								1174.4	28.1
								12660.3	66.8416								1175.8	80.6
								12666.2	68.077								1175.9	64.4
								12680.5	51.4971								1176.1	101.9
								12770.8	85.6352								1177.3	34
								12771.2	65.5794								1177.4	24.3
								12836.9	114.097								1177.5	72.7
								12841.9	53.9123								1181.4	92.8
								12908.8	61.1698								1182.9	78.4
								12925.6	93.8921								1185.2	64.8
								12939.4	95.4768								1186.8	90.4
								12942.3	66.2476								1187.1	90.2
								12943.2	41.3984								1189	36.7
								12966.8	64.8835								1189.6	106.4
								12987.3	191.294								1191.7	121.8
								13011.9	43.7815								1191.9	37.9
								13011.9	43.7815								1192.9	60.9
								13014.2	134.791								1193.3	92.6
								13049.4	53.082								1193.7	94.1
								13052.4	212								1194.3	66.2
								13066.7	108.578								1195.4	49
								13074.7	54.6757								1196.5	126.1
								13075.2	72.8427								1197.8	96
								13212.3	106.137								1198.6	138.6
								13226.9	76.9914								1199.9	81.3
								13228	203.355								1200.4	100.9
								13294.5	192.469								1201.1	47.2
								13327.4	110.366								1202.5	134
								13355.9	57.4173								1212.4	37.7
								13370.4	111.359								1212.6	84.6
								13372.5	180.25								1213	101.3
								13406.2	94.0811								1216.8	55
								13415.9	137.082								1218.5	80.3
								13468.2	185.363								1220.1	71.8
								13525	52.5217								1222	52.8
								13533.8	75.0392								1222.5	52.1
								13539.8	43.8877								1222.6	51.6
								13561.4	105.185								1223	94
								13603.7	58.1402								1223.9	58
								13618.9	67.1103								1224.4	52.2
								13626.1	66.9845								1226.1	42.1
								13635.5	139.87								1227.5	102.5
								13644.5	52.6375								1227.7	124.5
								13647.6	89.0639								1227.9	39.2
								13652	123.647								1232.8	48.5
								13657.9	49.3858								1232.8	157.6
								13698	166.874								1234	106.2
								13701.6	84.0584								1234.6	67.7
								13725.6	144.966								1236.2	43.9
								13733.1	130.305								1240.5	39.7
								13783.1	118.097								1240.6	56.3
								13802.4	110.194								1241.4	51.6
								13806.9	108.482								1242.8	80.7
								13822.8	34.3358								1246.7	52.4
								13856.1	59.9265								1247.2	80.6
								13857.4	128.143								1248.4	65.2
								13858.1	94.5942								1249.5	37.1
								13878.9	38.9092								1250.2	41.1
								13939.9	184.829								1252	70.1
								13955.2	184.492								1252.2	26.6
								13982.7	86.3137								1255.4	111.8
								13986.5	79.6328								1255.9	64.7
								14001.6	57.562								1257.2	103.7
								14045.3	43.3098								1257.9	111.9
								14091.5	83.7003								1259	34
								14117.2	63.4539								1264.7	77.4
								14136.1	43.8405								1265.6	65.8
								14189.3	42.2334								1267.1	40.6
								14191	132.403								1268.8	139.4
								14196.7	86.1215								1271.3	38.3
								14202	64.0084								1271.8	31
								14246.6	138.309								1273.5	35
								14341.3	136.285								1275.1	89.2
								14374.4	134.794								1276.9	117
								14374.6	52.2734								1277.8	139.9
								14411.9	52.8333								1280.9	51.4
								14418.3	108.133								1281.6	93.7
								14504.3	122.776								1287.2	78.9
								14529.1	151.452								1293.5	89.1
								14579.3	88.9729								1294.1	85
								14644.1	89.1209								1297.9	63.6
								14651.7	152.588								1300.2	91.9
								14662.9	64.54								1300.6	145.9
								14662.9	64.54								1301	81.2
								14706.9	93.1092								1301.1	110.5
								14723.8	244.888								1305.8	24.2
								14766.5	208.836								1306.7	65.9
								14806.9	65.9782								1306.8	49.1
								14819.7	135.731								1307.2	49.6
								14853	62.9896								1311.8	31.4
								14886.8	136.699								1312	68.9
								14886.8	94.0666								1314.6	41
								14900.2	147.033								1318.7	115.8
								14919.2	68.1917								1319.9	131.2
								14929.3	38.1323								1322.4	53.2
								14947.4	58.4836								1322.8	82.4
								15006.2	51.8995								1324.4	22.2
								15021.1	115.223								1326.2	38.5
								15079.1	127.304								1326.4	85.3
								15087	100.238								1327.5	142.6
								15094.7	61.9233								1327.5	34.3
								15156.9	205.685								1328	27.3
								15215.6	59.9442								1328.2	101.6
								15222.5	136.944								1328.2	44.4
								15338.8	37.4973								1330.1	75.4
								15344.3	60.5988								1330.4	67.8
								15353.4	77.209								1331.1	135.5
								15355.5	63.8121								1335.7	68.6
								15391.5	117.521								1338.9	80.7
								15399.9	95.6494								1339.1	101.9
								15416.2	127.379								1344.6	33.8
								15424.4	118.436								1345.9	93.2
								15428.5	132.764								1346.9	110.2
								15449.1	115.973								1347.8	84.7
								15451	118.214								1350	26.4
								15458.2	99.1381								1357.6	70.7
								15515.4	58.8064								1358	93.8
								15528.9	69.5542								1360.1	100.7
								15559.6	81.5171								1360.4	75.4
								15579.5	50.6449								1363.7	25.3
								15616.7	112.232								1366.1	56
								15629.1	157.56								1367.4	39.5
								15651.3	101.027								1368	50.5
								15688	71.7309								1368	33.3
								15689.3	115.476								1370	109.4
								15704.5	166.202								1370.8	78
								15714.4	130.699								1372.5	83.6
								15739.8	109.512								1372.5	85.5
								15794	86.1166								1374.8	32.4
								15799.3	161.795								1374.8	88.4
								15829.5	54.0236								1375.6	68.7
								15872.4	96.6171								1381	22.7
								15873.9	57.7077								1388.4	23.5
								15938.6	183.131								1391.1	36.1
								15997	67.1318								1396.8	33.4
								16003.6	123.629								1405.9	64.2
								16036.7	52.3841								1408.1	39.7
								16039.2	120.452								1408.4	79.3
								16108.9	183.35								1409.1	47.9
								16116.2	163.934								1411.3	28.2
								16147.5	126.022								1412.2	61
								16220.3	193.446								1417.6	128.9
								16244.8	56.2655								1419.7	84.4
								16262.9	137.207								1425.5	87.1
								16303.7	142.729								1427.5	74.1
								16333.8	107.727								1432.1	63
								16353.1	192.366								1432.4	128.9
								16362	110.524								1432.5	65.8
								16398.1	78.0136								1432.8	91.8
								16407	217.758								1433.1	106.2
								16433.9	70.7917								1433.9	60
								16448.6	36.5324								1434.3	97.3
								16457.1	83.2441								1440.9	29
								16458.1	79.1935								1440.9	121.4
								16469.1	120.681								1441	96.2
								16507	108.556								1442	50
								16558.2	255.502								1447.4	117.6
								16567.2	143.166								1449.1	75
								16591.2	194.526								1449.8	89.8
								16635.7	137.512								1454.5	105.7
								16675.9	152.737								1454.7	100
								16678.8	250.603								1457.1	62.4
								16896.8	225.802								1457.8	136.4
								16902.2	298.002								1460.3	57.8
								16972	63.374								1461.1	102.4
								17008.6	58.7347								1461.4	118.9
								17015.1	80.9022								1465.8	62.9
								17042.9	250.741								1468.7	38.7
								17050.4	81.1745								1469.6	92.8
								17059.9	176.183								1470.6	54
								17068.5	87.9716								1476.5	86.4
								17122.4	70.9694								1483.1	76.2
								17131.2	63.0063								1489.5	65
								17224.7	69.784								1495.6	33.1
								17239.7	210.576								1495.9	58.6
								17258.5	180.759								1496.4	169.3
								17258.8	84.7734								1497.1	109.5
								17288.4	152.615								1501	120.7
								17411.5	93.5769								1501.2	124.9
								17463.8	163.865								1501.4	95
								17553.7	84.3918								1501.7	51.4
								17679	119.986								1502.3	91.4
								18138	73.9428								1505.4	82.4
								18149.2	134.855								1507.1	61.9
								18165.8	83.8484								1507.6	47.1
								18181.2	60.6561								1508.8	87.9
								18218.1	91.3908								1509.2	64.6
								18249.1	78.7926								1509.6	40.2
								18279	65.0493								1512.9	97.8
								18299.2	88.934								1513.7	68.3
								18358	193.591								1515.2	58.6
								18408.3	61.4796								1518.6	64.3
								18427.7	194.967								1522.7	57.5
								18482.4	191.15								1522.9	103.3
								18608.9	86.0713								1525.3	46.8
								18623.2	194.438								1526.9	31.2
								18630.5	61.835								1526.9	76.1
								18708.9	106.565								1530.8	156.2
								18827.6	128.02								1530.9	49.6
								18848.8	151.218								1533.8	49.4
								18888.7	59.6698								1535.1	125.8
								18929.7	140.586								1536.5	37.4
								18972.4	274.947								1537.8	103.4
								19110.4	119.478								1538	45.5
								19125.7	150.604								1539.7	91.7
								19126.6	197.555								1540.3	145.7
								19172.8	76.9106								1545.3	96.4
								19316.3	122.113								1545.5	39.8
								19349.4	108.64								1546.5	34.1
								19372.6	87.5523								1546.7	61.5
								19392.8	128.639								1548	86.3
								19461.4	142.821								1551.5	152.4
								19523.5	83.3773								1555.5	95.5
								19590	97.2076								1557.2	31.8
								19684.7	241.415								1557.2	128.6
								19905.1	275.546								1557.5	68.6
								20030.7	137.059								1561.9	91.9
								20045.6	61.1884								1562.8	14.5
								20047.3	192.844								1565.6	68.1
								20049.7	64.6121								1567.4	67.8
								20051.9	166.542								1574.6	73.3
								20059.4	72.1657								1576.5	68.6
								20077.2	187.034								1581.5	92.4
								20096.2	139.154								1581.7	85.8
								20130.1	146.638								1582	60.1
								20241.3	55.4791								1582.8	73.2
								20284.5	119.476								1585.6	117.9
								20288.8	59.1511								1586.1	67.3
								20307.9	148.009								1587.5	132.8
								20310.4	113.524								1602.1	93.3
								20371.5	92.5946								1602.3	43.7
								20489.6	150.793								1604.8	167.7
								20548.5	55.4422								1604.8	74.8
								20548.5	55.4422								1605.1	117.8
								20600.3	242.226								1605.2	118.3
								21034.2	298.563								1608.4	71.9
								21163.3	199.553								1608.9	85.9
								21246.6	207.321								1609.6	192.3
								21249.9	48.9029								1610.9	51
								21360.9	83.3836								1613.1	106.5
								21461.9	140.644								1620.4	95.5
								21494.5	78.734								1626	36
								21509.2	121.601								1626.2	119.7
								21569.1	171.159								1627.9	51.4
								21577.7	63.7302								1630	144
								21587.3	42.8843								1631.3	46.1
								21589.4	61.7375								1634.6	71.3
								21591.8	135.076								1639.8	85.7
								21619.2	187.726								1642.1	70.2
								21683.4	153.246								1645.9	85.4
								21735.6	152.795								1649.3	78.5
								21755.4	116.105								1649.7	23.4
								21787.5	75.7039								1649.7	84.3
								21898.3	139.367								1655.4	79.8
								21898.3	139.367								1658.1	166.4
								21929.3	248.449								1660.3	74.3
								21949.8	75.5301								1662.8	97.6
								21962.5	74.8768								1665.7	85.1
								22062.6	162.301								1667.5	97.9
								22280	93.6102								1667.6	110.6
								22304.8	159.95								1667.8	165.6
								22449.6	76.2705								1672.6	76.2
								22472.1	171.641								1673.6	64.3
								22626.8	212.036								1674	25.6
								22702.8	210.93								1674.4	38.7
								22746.7	108.619								1679.7	46
								22771	68.7454								1682.7	106.3
								22787	46.79								1682.8	54.3
								22842.9	216.401								1687.7	105.4
								22852.6	98.3764								1688.1	78.7
								22930.6	43.6141								1688.5	34.3
								22931.3	273.477								1689.1	42.4
								22968.3	82.3484								1691.5	90.5
								23012.1	181.015								1697.4	74.3
								23021.5	142.482								1704.4	30.9
								23057.4	172.288								1704.5	114.6
								23071.3	137.106								1704.6	41.2
								23080.6	52.5039								1707.2	150.9
								23085.1	68.4018								1708	70.4
								23111.3	86.3489								1711.2	97.1
								23179.4	76.3758								1714.4	109.9
								23182.9	200.916								1714.9	36.2
								23342.6	180.1								1715.2	151.3
								23347.9	143.09								1716.2	66
								23364.1	161.234								1719.3	38.9
								23429.1	204.252								1721	76.3
								23437.6	87.5759								1729.2	26.6
								23440.5	118.049								1730	110.2
								23711.9	91.5556								1733.1	41.5
								23758.4	74.6296								1733.3	31.3
								23763.9	80.5884								1733.8	29.1
								23795.1	102.302								1733.8	68
								23855.5	125.884								1737	86.9
								23895.2	32.0197								1741.7	37.5
								23936.5	105.705								1742.5	105.7
								24033	73.4862								1744.4	34.5
								24074.4	142.56								1753.1	126.4
								24128.7	180.015								1759.3	51.8
								24136.1	184.394								1759.3	57.4
								24166	78.5365								1761.5	74.4
								24255.3	168.054								1764.3	78.1
								24314.6	200.036								1767.8	98.6
								24319.4	86.0172								1770	117.9
								24373.6	84.5924								1771	75.3
								24628.6	37.5939								1771.1	32.3
								24667.5	158.662								1771.9	84.6
								24679.7	51.6457								1773.2	177.6
								24682	40.8579								1779.4	96.7
								24750.6	135.723								1782.1	77.9
								24777.5	190.825								1790.9	106.1
								24807.8	81.5098								1792.3	156.9
								24811.6	93.0254								1794	43.8
								25195.8	120.101								1800.6	49.8
								25380.5	128.57								1800.7	117.2
								25392.7	102.186								1803	138.5
								25401.8	193.482								1804	22.3
								25795.3	120.019								1805.5	29.8
								26017.7	63.7316								1805.7	59.8
								26172	136.606								1808.9	28.6
								26204.7	137.429								1809	118.8
								26513.5	134.515								1809	62.9
								26743.5	72.4003								1810	64.5
								26767.6	245.198								1811.2	131.5
								26868.7	122.447								1815.8	26.8
								26883.6	74.5713								1816.6	34.8
								26920.6	174.158								1817	85.7
								27134.8	147.958								1822.4	56
								27284.8	237.206								1825.3	61.4
								27379.9	72.2804								1826.2	99.5
								27389.7	50.1228								1830.6	90.3
								27389.7	50.1228								1831.3	60.8
								27395.9	167.896								1834.6	93.4
								27395.9	167.896								1844.6	60.5
								27487.4	70.3266								1845.2	46.6
								27493.6	202.774								1851.8	60.8
								27493.6	202.774								1852.6	102.7
								27499.1	72.5058								1858.2	95.1
								27544.1	185.822								1862.3	44.1
								27577	76.0714								1864.4	98.6
								27606.5	276.005								1866.7	93.8
								27616.5	100.36								1870	51.6
								27741.9	216.227								1876.6	30.5
								27742.5	176.097								1877.7	58.3
								27757.7	112.469								1882.5	38.2
								27803.6	31.3548								1883.5	181.6
								27830.9	75.196								1885.5	188.1
								27857.4	208.285								1888	94.4
								28099.8	249.591								1888.8	185.2
								28099.8	249.591								1889.5	28.7
								28153.5	143.574								1896.7	75.5
								28288.4	121.516								1899.8	91.3
								28328.2	102.869								1901	27.4
								28406.8	283.56								1901.3	71.5
								28424	109.385								1903.9	47.7
								28614.9	180.625								1903.9	68.9
								28684.5	202.484								1904.2	139.7
								28955.5	256.702								1909	42.6
								28980.8	169.009								1911.7	107.2
								29149.5	220.634								1912.1	168.2
								29204.9	110.993								1912.9	38.9
								29393.6	305.49								1914.6	108.5
								29487.4	105.422								1915.4	34.5
								29544.4	251.4								1916.2	188.4
								29660.1	175.971								1916.3	19.2
								29773.5	234.042								1916.9	116.2
								29833.7	63.6179								1918.7	47.6
								30362.2	59.5589								1920.2	48
								30677.4	199.489								1921.7	106.4
								30740.7	215.265								1924	51.7
								30979.7	88.9763								1924.1	55
								31040.9	283.73								1934.3	38.5
								31132.4	45.8508								1935	28.1
								31132.4	45.8508								1940.3	35.3
								31249.1	69.7018								1942.8	39.9
								31301.1	194.015								1942.9	37.7
								31412	80.8627								1954.6	174.1
								31433.7	197.668								1955.3	137.6
								31496.5	55.7644								1961.3	24.4
								31525.8	164.584								1971.2	85.2
								31593.9	164.189								1971.2	127.3
								31784.6	171.827								1972.1	31.8
								31817.5	33.7978								1982.6	63.1
								32005.6	82.4764								1990.3	78.3
								32005.6	82.4764								1991	109.5
								32218.4	130.033								1991.8	27.3
								32426.9	136.753								1993.6	51.4
								32560.8	150.675								1995.2	98.5
								32783.3	224.773								1998.9	113.6
								32868.8	73.789								2007.1	78.6
								33246.9	71.4637								2015.4	128.4
								33246.9	71.4637								2016.7	113.4
								33306.4	51.2306								2017.2	39.8
								33419.2	93.2769								2021.2	94.9
								33772.8	100.151								2025.2	122.7
								34291.7	200.202								2028.1	66.2
								34382.6	130.404								2038.3	115.1
								34417.6	128.113								2038.8	50.8
								34564.1	42.6803								2038.9	89
								34890.7	117.946								2039.3	103.9
								35080.8	215.262								2039.9	92
								35244.7	182.434								2041.1	71.2
								35595.1	64.4145								2042.1	39.2
								36001	119.745								2044.3	44.3
								36254.8	62.1597								2045.7	39.1
								36254.8	62.1597								2046.4	127.7
								36359.7	233.095								2047.2	99
								36544	50.6202								2047.4	111.1
								36924	171.876								2050.1	69.8
								37002	180.107								2056.4	152.7
								37543.6	36.6581								2057.8	40.7
								37568.1	52.079								2064.3	84.8
								37575.7	62.7348								2065.2	42
								37575.7	62.7348								2069.9	67.9
								37750.5	182.868								2075.3	36.1
								37831.5	63.1575								2075.6	83.2
								37886.5	108.176								2076.1	129.7
								38144.4	48.3942								2082	83.4
								38636.4	163.532								2086.8	78.8
								38792.9	77.2439								2087.4	64.7
								38792.9	77.2439								2088.1	72.7
								38793.1	191.723								2093.9	38
								38826.4	59.6553								2097.5	112.5
								38826.4	59.6553								2099.8	105.6
								39372.9	69.8347								2108.3	44.9
								39393.7	219.391								2112.2	89.7
								39876.6	102.955								2115.2	34.8
								40157.7	156.051								2133.6	153.8
								40207.1	273.457								2141.2	50
								40610.7	92.868								2143.8	67.1
								40801.7	262.038								2152.6	77.5
								41130.9	424.992								2154	73
								41221.8	126.787								2156.3	59.9
								41259.5	64.5317								2159.3	97.9
								41259.5	64.5317								2161	108.7
								41469.2	123.998								2177.2	98.5
								41560.9	425.451								2177.9	186.4
								41615.8	45.3148								2179.5	70.1
								41728.5	64.4731								2184.2	41.5
								41974.2	54.4801								2190.9	35.1
								41991	123.232								2194.2	101.1
								42235	290.02								2199.9	86.9
								42235	290.02								2201.6	76.1
								42247.7	141.862								2202.1	53.7
								42465.2	57.6416								2205.6	54.5
								43243.3	136.958								2207.5	169.4
								43461	96.0604								2208.8	103.2
								43701	78.3958								2210.9	92.7
								46329.3	173.681								2212.6	52.8
								46592.9	414.754								2214.9	37
								46628.1	112.456								2216.5	68.9
								46725.7	52.6117								2221.1	127.6
								47962.9	197.879								2221.9	38.8
								48110.7	53.6122								2222.3	149.2
								48110.7	53.6122								2233.9	42.5
								48432.8	47.7803								2238.4	147.1
								48510.1	77.3522								2250.8	46.4
								49228.9	260.923								2258.6	90.2
								49823.2	51.3655								2268.5	29.7
								49830.4	75.9392								2270.6	117.8
								49830.4	75.9392								2274.9	67.9
								50091	260.179								2276.5	41.2
								50495.1	80.1956								2278.6	117.7
								51027.7	267.806								2281.5	55
								52158.6	127.743								2281.6	43.4
								53183.8	61.4722								2288.3	56.6
								53257.8	57.6937								2288.5	141.6
								53519.2	268.912								2289.3	31.9
								54029.3	66.9131								2294.1	103.3
								54480.7	221.39								2303.7	72.2
								57762.6	177.089								2315.7	73.8
								57783.3	304.832								2317	84
								58281.2	69.4534								2319.5	50.6
								59769.5	42.5781								2320.1	44.4
								60076	153.05								2327.3	103.9
								61569.4	81.5338								2333.7	30.1
								61712.4	126.973								2340.2	171.3
								61712.4	126.973								2344.1	95.9
								62474.3	80.2061								2345	99.3
								62656.8	85.3141								2345.6	121.8
								62656.8	85.3141								2347.6	40.1
								62690.3	36.107								2354	120.4
								62747.3	131.254								2359.4	33.3
								63150.6	94.7476								2363.7	35.5
								63232.2	80.0302								2364.7	106.7
								63232.2	80.0302								2403.9	49.6
								63792	157.289								2407.2	105.3
								64739	121.008								2411.4	45.1
								65124.5	79.1016								2411.6	122.6
								65358.2	161.09								2420.2	60.9
								66052.4	38.3228								2423.6	46.3
								66526.5	111.186								2430.5	41.8
								67100.2	44.9798								2449.9	60.7
								67198.8	282.674								2452.6	46.3
								67394.7	212.708								2463.5	51.3
								68143.5	233.364								2464	64.5
								68258.6	50.004								2466.2	46.2
								68671.9	87.3424								2470.9	71.9
								68965.9	101.813								2478.2	91.5
								70556.3	185.473								2484.7	31.5
								72375.6	158.469								2487.8	37.9
								73866.9	48.3955								2497.4	146.8
								74598.5	207.232								2498.7	57.7
								74598.5	207.232								2499.3	71.3
								74641	65.5981								2511	43.9
								74710.3	130.292								2512	49.9
								74868.5	79.1154								2538.7	60
								75392.3	82.6463								2545.1	84.8
								75707.7	148.191								2545.8	107.3
								76324.9	79.4295								2547.3	89.3
								76445.9	49.1039								2548.6	38.8
								76455.4	193.885								2571.3	61.5
								76455.4	193.885								2571.8	149.7
								77924.2	88.4019								2587.6	51.1
								77924.2	88.4019								2587.9	31.8
								78151.8	124.051								2601.8	94
								78151.8	124.051								2607.3	85
								78285.7	164.301								2613.2	84.6
								79248.6	54.517								2615.6	135.6
								79248.6	54.517								2625.9	114.2
								79316	224.695								2637.2	30.1
								79316	224.695								2638.4	99.6
								79526.7	48.6715								2648.3	91.4
								80263.7	49.3284								2660.8	62.3
								80634.7	44.5173								2671.1	35.2
								80670.2	41.3613								2682.6	58.3
								80986.7	138.085								2697.6	53.3
								80987	130.282								2706.1	70.1
								80987	130.282								2714.3	145
								82026	70.6321								2727.2	43.4
								82478.8	74.153								2731.1	78.1
								82688.3	113.808								2732	70.6
								82826.1	80.7716								2737.8	102.9
								84091.2	132.751								2741.3	139.3
								84094.7	113.49								2742.5	86.1
								84824.3	64.9159								2745.8	50.3
								85049.3	117.853								2767.5	81
								85150	258.76								2770.5	39.7
								85666.5	344.569								2785.5	100.7
								86356.1	51.4576								2790.4	135.8
								86603.1	84.8047								2792.9	46.2
								86990	54.2264								2794.5	40.2
								87524.1	190.969								2822.3	61.3
								87524.1	190.969								2826.4	47.7
								87811.4	78.4747								2839.5	30.7
								87811.4	78.4747								2840.4	53.7
								88368.5	69.8701								2857.7	99.1
								88368.5	69.8701								2857.7	99.4
								88679.5	186.5								2858.8	27.7
								88779.9	70.1853								2859.5	34.3
								89216.4	52.8528								2868.7	29.5
								89693.3	84.2725								2871.8	81.1
								89715.9	86.0134								2879.9	81.9
								90146.5	91.741								2886	91.7
								90146.5	91.741								2889.9	66.7
								90412.8	96.6352								2895.9	94.6
								90695.5	225.328								2905.1	82
								90695.5	225.328								2909.1	102.8
								90880.1	166.788								2913.9	39.5
								90880.1	166.788								2916.7	71.3
								91000.4	87.5699								2918	22.7
								91710.3	81.0533								2924.9	117.2
								91710.3	81.0533								2926.8	45.3
								93110.4	170.704								2936	32.3
								93475.1	69.8411								2937	85.7
								93496.3	174.207								2942.6	42
								93726.2	80.4309								2945.6	85.7
								94403.8	66.9838								2947.2	55.9
								95584.4	244.244								2954.3	37.2
								96613.5	129.193								2956.5	95.9
								97371.5	202.945								2957.3	120.7
								97371.5	202.945								2978.4	39.3
								97873.9	117.464								2984.4	35.6
								98765.1	126.576								2988.9	64.8
								100407	64.2028								2996.1	56.6
								100407	64.2028								2998	38.9
								100430	87.2257								3003.7	98.5
								100863	91.748								3005	37.7
								102354	317.533								3009.7	135.8
								102430	140.626								3013	120.6
								103079	233.399								3017.8	49
								103295	156.624								3018.9	147.9
								105034	73.2686								3019.7	43.4
								105336	315.043								3021.7	30.2
								105524	75.5928								3022.7	111.7
								105889	107.39								3037.8	69.5
								105954	149.013								3038.5	84
								106188	126.589								3038.6	33.1
								106196	68.5542								3042.7	103
								106679	218.893								3063.3	144.7
								107147	58.414								3067.1	234.5
								107598	171.161								3076.8	94.4
								107681	45.0954								3079	95
								108619	97.2095								3092.4	64.8
								108753	204.038								3099.7	124.2
								109014	111.147								3100.2	41
								109197	82.7277								3105.6	105.2
								109197	82.7277								3109.4	135.4
								111070	65.0487								3113.8	41.1
								111070	65.0487								3123.3	43.7
								111126	282.163								3124.2	53.8
								112952	126.52								3131.9	36.3
								113723	155.607								3137.7	40
								113864	163.39								3141.8	67.9
								114229	58.6679								3152	56.7
								115456	124.843								3173.7	115.9
								115671	75.0502								3192	115.9
								117805	138.561								3192.8	86.5
								118246	178.002								3193.3	25
								118346	60.8629								3201.5	80.6
								118505	179.494								3204.5	90.5
								118505	179.494								3213	53.7
								118721	54.6284								3237.9	144
								118940	89.5099								3241.9	25.1
								119402	236.095								3247.6	35.7
								119558	71.7911								3256.5	54.8
								120023	60.9291								3258.8	30.4
								120068	202.262								3275.8	62.3
								120081	83.9651								3278.5	137.2
								120516	198.892								3299	40.8
								121329	78.3065								3305.9	35.4
								122781	123.615								3310.8	120.6
								123501	149.624								3311.1	49.1
								127555	104.638								3316.8	123.9
								127651	70.4532								3322.4	53.1
								128109	131.065								3344.8	36.5
								128820	91.8927								3345.6	65.3
								129991	62.4003								3347.8	81.8
								131940	269.67								3357.3	39.6
								133153	54.2899								3358.9	22.7
								134501	95.9414								3368.5	22.2
								135441	128.68								3373.2	56.8
								136785	188.818								3375.8	166.9
								136825	60.9786								3393.5	54.6
								137828	147.136								3403.6	31.5
								138405	94.6928								3408.5	149.2
								138418	167.898								3418	40
								139493	84.0968								3420.7	67.7
								141370	158.182								3420.7	107.5
								141517	216.105								3427.9	120.4
								142084	67.5186								3438.4	146.5
								143370	101.123								3439.7	87.5
								143745	79.1163								3444.5	95.4
								144090	90.2233								3454.4	93.8
								144369	92.408								3456.8	52.4
								144982	70.1863								3463.3	45.1
								146205	333.498								3468.5	175.2
								146324	123.68								3469.8	51.9
								146324	123.68								3475.5	86.2
								147498	184.05								3494.8	163.8
								147915	101.66								3504.2	178.1
								148014	83.3373								3521.2	42.1
								148449	173.722								3522.5	37.8
								148449	173.722								3524.3	124
								150214	211.716								3533.3	58.4
								150495	85.1283								3538.2	58
								151908	211.497								3540.7	72.8
								154565	58.4032								3547.6	96.6
								154641	70.1749								3548	58.9
								155016	119.798								3554.6	153
								155785	61.2411								3560.2	71.8
								157844	50.6501								3564.5	48.1
								158344	127.895								3593.7	24.1
								158528	60.9806								3604.8	115
								159086	285.719								3605.3	62.4
								160433	66.5265								3616.5	22.9
								160625	139.808								3620.1	27.2
								160625	139.808								3623	161.1
								161902	107.863								3629.5	43.2
								163049	107.18								3638.7	132.2
								163450	284.839								3672.3	80.6
								163978	218.937								3685	45.2
								163978	218.937								3686.1	67.6
								164123	120.316								3690.5	146.4
								165762	82.4681								3695.5	100.4
								165762	82.4681								3703.9	27.1
								165931	76.3983								3707	129.8
								166615	124.034								3719.1	66.4
								167616	161.734								3738.7	35.9
								168298	132.48								3742.9	191.4
								168898	61.5147								3757.4	35
								169501	81.3341								3774.9	53.4
								171217	136.109								3783.5	51
								171794	67.843								3797.6	68.6
								172147	85.9975								3820.1	30.1
								172307	121.14								3845.7	41.9
								173013	169.948								3846.8	101.9
								173013	169.948								3859.6	103.2
								176480	130.665								3863.7	34.3
								177463	86.5778								3870.7	50.9
								177924	58.7141								3872	24.5
								179210	86.0161								3908.5	193.2
								179498	254.847								3921.3	120.8
								180693	280.201								3922.8	197.4
								181235	236.459								3929.7	117.6
								182139	50.2384								3932.6	37.7
								184440	68.2599								3937.5	61.2
								185524	83.8334								3939.7	119.9
								186805	165.917								3942.4	81.8
								187599	192.251								3950.6	132.9
								187910	86.3926								3955	35.1
								189114	56.0546								3955.8	66.6
								190510	65.6456								3959.9	139.8
								191247	80.1111								3960.4	25.9
								192038	60.3227								3965.6	40.2
								192137	255.051								3982.3	74
								192137	255.051								4000.6	101.6
								192726	134.369								4005.2	163.7
								195668	54.183								4014.3	97.6
								196016	166.097								4017.2	75.4
								196758	62.1693								4076.4	147
								198479	64.5589								4077.6	223.8
								198569	72.8331								4092	67.6
								198739	87.8058								4103.3	58.3
								201261	193.289								4127.1	37.3
								201409	76.2572								4128.8	109
								205326	172.003								4131.8	29.7
								206132	134.46								4137	74.7
								208221	66.7782								4138.3	126.8
								210988	57.9673								4142.9	51.5
								211364	226.103								4144.8	32.5
								212837	257.467								4157	160.5
								214930	72.85								4169.3	49.6
								215381	49.8458								4175.6	43.8
								215844	62.4586								4177.9	142.3
								216535	81.451								4180.1	31.8
								216937	169.732								4181.2	101
								217124	214.662								4183	46.8
								217664	70.7429								4186.5	43.5
								218588	153.975								4189	45.5
								219574	302.094								4194.2	122.2
								220566	88.6337								4202.8	37.6
								221573	65.6647								4202.9	44
								224676	53.0582								4211.2	49.3
								228014	60.2502								4244.2	34.6
								228780	144.623								4252	119.3
								229588	206.537								4267.1	156.1
								229588	206.537								4315.7	134.2
								230138	82.9148								4320.3	48
								230634	51.4989								4343.6	52.7
								231866	153.694								4348.4	42.4
								233431	129.981								4356.3	69.6
								236089	135.206								4385.6	220.7
								236537	88.2116								4394.9	56.9
								236765	222.291								4429.2	95
								238243	164.418								4433	62.8
								238821	49.5202								4434.6	121.9
								239121	324.109								4439	63
								239121	324.109								4487.1	98.8
								240204	72.4898								4488.2	44.2
								240276	147.448								4565.2	56.5
								240293	139.829								4568.9	89.6
								241209	109.901								4595.2	125.9
								241776	76.0859								4624.7	38.1
								241866	113.434								4628.2	48.9
								243294	95.2427								4640.5	54.9
								244016	260.267								4666	44.2
								245432	70.8942								4674.6	31.3
								247709	291.455								4678.5	24.6
								248182	240.446								4683.8	44.6
								249543	96.5574								4719.3	74.3
								250129	132.787								4723.3	112.5
								250859	71.634								4751.1	24.5
								251101	65.3266								4773.2	26.3
								252401	68.5873								4778.3	219.8
								256361	105.366								4787.6	73.7
								259143	74.9751								4801.9	36.6
								259503	142.418								4804.7	62.6
								259521	66.4156								4805.1	83.8
								259921	130.152								4809.5	40.4
								260144	90.5813								4821.7	148.3
								260201	79.368								4832.2	67.1
								265491	111.29								4851.1	60.1
								265835	86.0777								4880	37.9
								266469	67.8567								4880.6	48.6
								268230	200.965								4885.2	85.6
								270062	73.8327								4892.9	39.9
								271879	54.4193								4924.3	89.9
								272266	208.607								4955.7	92.6
								273716	58.9917								4976.5	35.7
								273921	143.105								4977.8	118.6
								276986	252.293								5001.5	38.7
								277865	170.274								5013.5	82.5
								278134	45.3072								5019.6	88
								278225	285.653								5025.2	111.6
								280665	149.086								5032	84.8
								280686	68.2222								5036.2	31.7
								281163	103.264								5078.5	98.9
								281275	51.0007								5080.5	44.8
								281480	104.82								5096.5	37.8
								281614	63.2008								5112.5	45.8
								287096	103.565								5138.7	98.9
								287417	77.886								5166.2	32.2
								288576	265.031								5173.6	37
								292607	113.238								5193.8	38.2
								295845	190.793								5195	113.4
								296082	81.2615								5197.7	37.5
								299408	196.991								5205.8	26.3
								299625	110.556								5211.1	124.8
								300157	83.2593								5214.3	63.5
								300286	65.5851								5220.6	148.4
								300557	122.03								5232.3	89.9
								300603	202.648								5233.4	50.3
								301735	179.351								5246.6	44.6
								302908	79.5258								5249.4	74.2
								306145	68.1188								5264.3	87.2
								306893	46.9621								5266.1	71.7
								307283	305.994								5270.6	63.6
								307461	105.217								5336.4	63.4
								308355	102.883								5340	58.1
								309165	110.168								5358.3	36.1
								310025	132.107								5361.9	29.7
								310289	290.337								5363	87.1
								311494	77.5454								5391.7	160.8
								312447	117.352								5392.2	36.8
								312726	165.575								5394.8	46.8
								315456	106.198								5399.8	95.8
								318528	65.1462								5404.3	157.3
								319948	91.4979								5430.3	151.7
								320583	128.014								5432	32
								321395	266.134								5448	33.2
								321715	176.818								5459.8	56.3
								324100	79.3846								5461.2	45.2
								325753	106.509								5480.1	89.2
								326741	144.294								5482.1	67.9
								326978	55.5759								5496.3	69.8
								327374	126.37								5506.7	69.6
								327522	115.05								5523.5	95.7
								327993	113.639								5534.4	91
								331129	336.925								5559.2	62.7
								336904	111.594								5561.8	44.6
								337154	99.3206								5581.8	58.1
								340876	89.1211								5585.8	101.9
								342301	103.26								5589.2	93.8
								343745	301.575								5604.8	70.6
								347332	143.22								5607.6	125.8
								350916	226.236								5614.4	49.5
								352810	150.271								5646.4	48.6
								352936	109.719								5650.3	57.5
								353323	100.555								5662.2	37.2
								353865	64.6393								5667.3	66.4
								353951	107.318								5674.2	32.1
								356714	92.4092								5679.8	39.7
								357323	161.341								5684.5	84.8
								357335	118.033								5690	31
								358966	83.1691								5696.8	59.9
								360479	223.143								5711.2	28.3
								361074	90.2655								5713.9	163.2
								362731	79.9924								5722.5	27.2
								363332	124.178								5723.3	83.5
								365966	122.928								5737.4	98.1
								368066	125.711								5737.8	119.8
								371026	218.455								5741.6	56.8
								371179	205.793								5770.6	37.2
								373170	177.505								5785	38.1
								373636	87.1544								5786.8	52.5
								374864	218.993								5800.3	53.6
								378762	141.529								5802.5	109.5
								380676	238.339								5824.2	32.2
								381100	147.869								5859.3	71.7
								394659	179.591								5864	86.1
								397478	178.85								5876.1	43.2
								400424	73.2626								5878.2	87.7
								401138	207.489								5894.1	133.1
								401818	97.5773								5899.6	32.6
								404572	142.557								5900.2	171.8
								410716	73.3975								5902.4	30.2
								411978	248.213								5911.3	123
								419909	112.745								5912.7	33
								424491	135.678								5936	91.1
								424548	133.312								5939.2	63.8
								428134	113.471								5940.7	72
								429401	146.467								5965.5	71.8
								431418	122.808								5974.4	54
								433024	85.8759								5992.8	55.3
								435606	118.49								5999.2	36.3
								435904	102.473								6006.3	75.6
								437258	85.8511								6049.4	29.6
								439905	134.676								6052.3	55.5
								439991	67.4351								6064.3	30.4
								440745	71.8945								6071.4	51.7
								445624	107.546								6077.1	67
								446572	163.874								6084.7	26.8
								450718	81.1526								6087.1	83.8
								453545	210.542								6089.1	61.5
								456570	324.813								6102.9	45.2
								459064	42.4711								6107.6	52.9
								459228	211.347								6137.2	121.5
								462473	248.714								6140.8	30.6
								463480	114.045								6146.2	63.4
								469252	167.649								6149	62
								469388	169.013								6195.7	55.3
								486643	99.5391								6203.3	139.1
								487779	70.5598								6218.9	59.4
								489645	105.418								6249.6	52.1
								491612	109.13								6263.4	55.4
								491851	188.389								6276	40
								496080	113.502								6290.4	54
								498310	121.492								6339.3	103
								498783	182.178								6351.7	161
								501304	130.543								6360.5	19.7
								503753	175.778								6383.4	142
								506220	209.183								6417.8	46.4
								509273	139.008								6428.9	102.9
								520713	139.571								6432.1	173.1
								521328	85.1964								6436.3	50.2
								523844	112.332								6441.7	63.3
								526000	162.982								6467.7	115.1
								544167	155.422								6483.9	41.1
								558363	201.907								6506.2	82.5
								559802	335.367								6527.7	120.3
								560430	168.516								6566.9	45.4
								565376	208.275								6615.6	114.3
								565762	106.246								6632.2	130.1
								570717	154.031								6644.2	101.1
								578007	163.183								6645.3	48.4
								578405	532.029								6675.9	102.9
								580555	126.883								6709.7	30.6
								583258	286.128								6711	36.4
								583879	394.272								6722.9	156
								588763	182.024								6742.1	45.4
								589095	150.632								6752.5	27.5
								589766	142.919								6761.4	90.5
								591997	184.422								6766.8	109.5
								601032	176.026								6779.5	79.4
								607130	159.39								6807.5	58.4
								615370	89.9832								6830.5	23.2
								623413	111.624								6848.7	73.9
								626096	395.976								6848.7	94.3
								633047	128.93								6881.2	72.4
								633134	233.004								6884	63.3
								634602	264.228								6904.7	48
								647303	145.9								6928	96.5
								658695	242.406								6944.1	72.9
								665125	166.732								6951.8	125.7
								672946	149.5								7014.6	111.1
								688522	218.541								7033.1	30.1
								690248	140.911								7050.7	50.6
								698629	103.111								7080.8	100.8
								718553	179.351								7120.1	97.8
								726020	101.566								7127.1	54.1
								733534	334.409								7136.5	86.4
								745113	160.903								7142.6	42
								759004	138.594								7148.3	51
								772944	245.649								7209.8	47.1
								791347	172.542								7211.9	85.8
								824291	192.7								7222.9	113.4
								915604	392.468								7223.8	44.3
								939718	354.934								7285.4	33.3
								987993	334.508								7312.3	47.3
								1017310	250.596								7327.4	73.6
								1038930	531.959								7345.1	99.6
[truncated: 2,534 more rows]

## Sheet: Figure 6
Figure 6
Panel c										Panel d																Panel e, box plot
Virion			Virion +KGE +RGD			Virion +Neu5Ac				Virion			ISVP			Alexa700dye			IBM-1			IBM-2				T3SA+ Virion	T3SA+ Virion	T3SA+ Virion	T3SA+ ISVP	T3SA+ IBM-1	T3SA+ IBM-2	Alexa700 dye
Time (s)	Intensity		Time (s)	Intensity		Time (s)	Intensity			Time (s)	Intensity		Time (s)	Intensity		Time (s)	Intensity		Time (s)	Intensity		Time (s)	Intensity			BF (%)	BF (%)	BF (%)	BF (%)	BF (%)	BF (%)	BF (%)
0	1.04606		0	0.96941		0	0.51461			0	1.33839		0	0.51219		0	0.75774		0	0.90821		0	1.51746			0.00228	-0.000168706	0.000163326	0.000352228	0.000908728	0.000127052	0.000630431
1.61	1.03076		1.01	0.96503		2.01	0.51675			1.61	1.33233		2.01	0.47405		2.01	0.75141		2.01	0.90588		2.01	1.50238			0.00476	0.00266	6.65907e-06	0.000676909	0.000312097	2.4744e-05	0.000844353
3.22	1.02898		2.02	0.97226		4.02	0.50544			3.22	1.32201		4.02	0.48514		4.02	0.73988		4.02	0.91567		4.02	1.46308			0.0065	-0.000154121	8.36145e-06	0.000155595	6.01939e-05	0.000348129	0.00054722
4.83	1.08095		3.03	0.98572		6.03	0.51637			4.83	1.34762		6.03	0.47696		6.03	0.75116		6.03	0.91136		6.03	1.51424			0.00134	0.00194	0.000426073	-0.000102904	7.51645e-05	-0.000458291	0.000280422
6.44	1.1007		4.04	0.9794		8.04	0.47836			6.44	1.35098		8.04	0.49238		8.04	0.74279		8.04	0.91018		8.04	1.44923			0.00575	0.000506869	0.000662018	0.00078216	-0.000285542	-0.000261333	0.00219
8.05	1.1263		5.05	0.97789		10.05	0.51062			8.05	1.30393		10.05	0.46034		10.05	0.74128		10.05	0.91196		10.05	1.42948			0.000746218	0.000759823	6.83984e-06	0.00059247	0.000121595	-0.000548356	0.000925746
9.66	1.05651		6.06	0.98684		12.06	0.52595			9.66	1.34795		12.06	0.46291		12.06	0.74634		12.06	0.91406		12.06	1.44206			0.00377	0.00191	-2.12604e-05	8.03898e-06	-9.81886e-05	-6.5303e-05	-0.000192578
11.27	1.08661		7.07	0.99929		14.07	0.52266			11.27	1.3165		14.07	0.44868		14.07	0.74443		14.07	0.91549		14.07	1.35976			0.00191	1.46042e-05	0.000780118	0.000410627	8.97027e-05	-0.000327259	0.000407812
12.88	1.11876		8.08	0.98316		16.08	0.51521			12.88	1.3555		16.08	0.458		16.08	0.74151		16.08	0.91572		16.08	1.3822							0.000680937
14.49	1.17191		9.09	0.97373		18.09	0.49391			14.49	1.35095		18.09	0.44902		18.09	0.74337		18.09	0.91807		18.09	1.40066
16.1	1.13493		10.1	0.98855		20.1	0.49701			16.1	1.35527		20.1	0.44455		20.1	0.73709		20.1	0.91824		20.1	1.31831
17.71	1.12354		11.11	0.99837		22.11	0.49802			17.71	1.40248		22.11	0.45192		22.11	0.73603		22.11	0.91923		22.11	1.3265
19.32	1.13914		12.12	0.97367		24.12	0.48987			19.32	1.40133		24.12	0.43896		24.12	0.7428		24.12	0.92776		24.12	1.26321
20.93	1.08223		13.13	0.97981		26.13	0.48349			20.93	1.39354		26.13	0.43072		26.13	0.74414		26.13	0.93144		26.13	1.26363
22.54	1.0764		14.14	0.97765		28.14	0.47545			22.54	1.43132		28.14	0.43378		28.14	0.74355		28.14	0.93111		28.14	1.29947
24.15	1.15738		15.15	0.98518		30.15	0.46764			24.15	1.41535		30.15	0.44712		30.15	0.74422		30.15	0.93295		30.15	1.16963
25.76	1.13848		16.16	0.96385		32.16	0.46982			25.76	1.42504		32.16	0.45126		32.16	0.74053		32.16	0.93531		32.16	1.17017
27.37	1.22158		17.17	0.98106		34.17	0.49556			27.37	1.47071		34.17	0.42446		34.17	0.73888		34.17	0.94747		34.17	1.20141
28.98	1.23588		18.18	0.97425		36.18	0.47562			28.98	1.41822		36.18	0.42137		36.18	0.73319		36.18	0.93787		36.18	1.13862
30.59	0.99712		19.19	0.97054		38.19	0.47273			30.59	1.45801		38.19	0.43586		38.19	0.75218		38.19	0.93544		38.19	1.2078
32.2	1.04349		20.2	0.97341		40.2	0.48659			32.2	1.47111		40.2	0.43749		40.2	0.75419		40.2	0.93519		40.2	1.11361
33.81	1.4179		21.21	0.96076		42.21	0.49236			33.81	1.47993		42.21	0.42913		42.21	0.75152		42.21	0.9369		42.21	1.10271
35.42	1.61565		22.22	0.96367		44.22	0.47723			35.42	1.53698		44.22	0.42966		44.22	0.74796		44.22	0.93619		44.22	1.11608
37.03	1.58157		23.23	0.96087		46.23	0.49719			37.03	1.5599		46.23	0.43731		46.23	0.75457		46.23	0.93797		46.23	1.07268
38.64	1.63547		24.24	0.95149		48.24	0.50144			38.64	1.53807		48.24	0.43754		48.24	0.7506		48.24	0.92609		48.24	1.12496
40.25	1.59224		25.25	0.95443		50.25	0.49158			40.25	1.55637		50.25	0.43865		50.25	0.74777		50.25	0.92861		50.25	1.10493
41.86	1.54214		26.26	0.95805		52.26	0.50417			41.86	1.60043		52.26	0.45679		52.26	0.75486		52.26	0.9333		52.26	1.084
43.47	1.59704		27.27	0.9651		54.27	0.50089			43.47	1.59933		54.27	0.4573		54.27	0.75546		54.27	0.93489		54.27	1.06359
45.08	1.58791		28.28	0.9475		56.28	0.49086			45.08	1.58527		56.28	0.45742		56.28	0.76636		56.28	0.93722		56.28	1.04157
46.69	1.58311		29.29	0.96279		58.29	0.49746			46.69	1.64911		58.29	0.46486		58.29	0.76581		58.29	0.93758		58.29	1.09643
48.3	1.58834		30.3	0.95836		60.3	0.47789			48.3	1.58864		60.3	0.45597		60.3	0.76277		60.3	0.93932		60.3	1.11924
49.91	1.64893		31.31	0.94528		62.31	0.49311			49.91	1.6122		62.31	0.46551		62.31	0.76185		62.31	0.93379		62.31	1.0822
51.52	1.63014		32.32	0.95468		64.32	0.50434			51.52	1.69433		64.32	0.4994		64.32	0.76895		64.32	0.93588		64.32	1.18702
53.13	1.64028		33.33	0.9451		66.33	0.49082			53.13	1.62859		66.33	0.52069		66.33	0.76315		66.33	0.93736		66.33	1.08042
54.74	1.67805		34.34	0.95697		68.34	0.50604			54.74	1.70961		68.34	0.49374		68.34	0.75601		68.34	0.93604		68.34	1.07994
56.35	1.67197		35.35	0.96206		70.35	0.49715			56.35	1.76603		70.35	0.49946		70.35	0.76831		70.35	0.94123		70.35	1.06008
57.96	1.65725		36.36	0.94616		72.36	0.49722			57.96	1.75673		72.36	0.51165		72.36	0.76202		72.36	0.94141		72.36	1.08563
59.57	1.65659		37.37	0.95658		74.37	0.49695			59.57	1.77348		74.37	0.52071		74.37	0.76978		74.37	0.9402		74.37	1.0542
61.18	1.67379		38.38	0.94428		76.38	0.48864			61.18	1.80082		76.38	0.50722		76.38	0.76407		76.38	0.93461		76.38	1.08215
62.79	1.66335		39.39	0.94254		78.39	0.5012			62.79	1.85829		78.39	0.51517		78.39	0.75949		78.39	0.94177		78.39	1.07139
64.4	1.64302		40.4	0.94398		80.4	0.49167			64.4	1.83844		80.4	0.51467		80.4	0.75761		80.4	0.95108		80.4	1.04076
66.01	1.6595		41.41	0.96974		82.41	0.54267			66.01	1.8636		82.41	0.5162		82.41	0.77825		82.41	0.95143		82.41	1.11015
67.62	1.69829		42.42	0.96608		84.42	0.51958			67.62	1.89971		84.42	0.54262		84.42	0.76937		84.42	0.95175		84.42	1.05395
69.23	1.62465		43.43	0.96615		86.43	0.49632			69.23	1.91824		86.43	0.51399		86.43	0.76911		86.43	0.95175		86.43	1.11989
70.84	1.69775		44.44	0.95274		88.44	0.51838			70.84	1.88453		88.44	0.52711		88.44	0.77785		88.44	0.94564		88.44	1.05314
72.45	1.73169		45.45	0.95108		90.45	0.51173			72.45	1.92184		90.45	0.54988		90.45	0.78366		90.45	0.95025		90.45	1.08596
74.06	1.73632		46.46	0.95878		92.46	0.52187			74.06	1.89333		92.46	0.55589		92.46	0.78093		92.46	0.96055		92.46	1.07658
75.67	1.56193		47.47	0.96116		94.47	0.51011			75.67	1.99072		94.47	0.55338		94.47	0.78451		94.47	0.95985		94.47	1.05256
77.28	1.6577		48.48	0.96953		96.48	0.50097			77.28	1.96088		96.48	0.55049		96.48	0.77811		96.48	0.95643		96.48	1.0298
78.89	1.68871		49.49	0.96533		98.49	0.4907			78.89	2.00851		98.49	0.53813		98.49	0.77352		98.49	0.94926		98.49	0.99462
80.5	1.67802		50.5	0.95065		100.5	0.51311			80.5	1.97248		100.5	0.5372		100.5	0.7819		100.5	0.95481		100.5	1.06063
82.11	1.65047		51.51	0.95187		102.51	0.483			82.11	2.01558		102.51	0.5358		102.51	0.77745		102.51	0.94335		102.51	1.09403
83.72	1.73776		52.52	0.94281		104.52	0.50574			83.72	1.95905		104.52	0.53565		104.52	0.76864		104.52	0.94752		104.52	1.02935
85.33	1.68723		53.53	0.93905		106.53	0.48795			85.33	2.02796		106.53	0.55211		106.53	0.76456		106.53	0.95055		106.53	1.05426
86.94	1.71359		54.54	0.9387		108.54	0.48343			86.94	1.98562		108.54	0.55112		108.54	0.76375		108.54	0.95371		108.54	1.06116
88.55	1.70511		55.55	0.95177		110.55	0.48351			88.55	1.96177		110.55	0.5558		110.55	0.78316		110.55	0.95227		110.55	1.04287
90.16	1.70146		56.56	0.95755		112.56	0.50339			90.16	2.00269		112.56	0.56126		112.56	0.76978		112.56	0.9505		112.56	1.09892
91.77	1.68734		57.57	0.9436		114.57	0.48677			91.77	2.00301		114.57	0.54266		114.57	0.77677		114.57	0.94753		114.57	1.09355
93.38	1.69391		58.58	0.93255		116.58	0.48817			93.38	2.00003		116.58	0.54297		116.58	0.78174		116.58	0.94048		116.58	1.06062
94.99	1.75358		59.59	0.97203		118.59	0.50034			94.99	1.99311		118.59	0.5585		118.59	0.77735		118.59	0.94604		118.59	1.05416
96.6	1.7045		60.6	0.95868		120.6	0.48994			96.6	2.01836		120.6	0.5263		120.6	0.78388		120.6	0.95127		120.6	1.0966
98.21	1.65541		61.61	0.94219		122.61	0.49501			98.21	2.01723		122.61	0.50553		122.61	0.78042		122.61	0.9521		122.61	1.03189
99.82	1.84715		62.62	0.93711		124.62	0.46829			99.82	2.14666		124.62	0.51902		124.62	0.78508		124.62	0.95593		124.62	1.0419
101.43	1.76791		63.63	0.94718		126.63	0.45509			101.43	2.12502		126.63	0.51357		126.63	0.77793		126.63	0.95576		126.63	1.06575
103.04	1.75112		64.64	0.95212		128.64	0.4952			103.04	2.11793		128.64	0.52166		128.64	0.78606		128.64	0.94692		128.64	1.03676
104.65	1.7114		65.65	0.94164		130.65	0.50529			104.65	2.05244		130.65	0.50647		130.65	0.78641		130.65	0.94963		130.65	1.08702
106.26	1.83339		66.66	0.94867		132.66	0.51222			106.26	2.10158		132.66	0.52171		132.66	0.78126		132.66	0.95713		132.66	1.08271
107.87	1.74051		67.67	0.94329		134.67	0.50671			107.87	2.11767		134.67	0.50849		134.67	0.78535		134.67	0.95779		134.67	1.07258
109.48	1.74096		68.68	0.93992		136.68	0.52977			109.48	2.11043		136.68	0.53978		136.68	0.78611		136.68	0.96855		136.68	1.03618
111.09	1.66903		69.69	0.95468		138.69	0.51643			111.09	2.13132		138.69	0.50459		138.69	0.7838		138.69	0.96214		138.69	1.0554
112.7	1.69408		70.7	0.93934		140.7	0.50631			112.7	2.13856		140.7	0.51091		140.7	0.80567		140.7	0.96492		140.7	1.08365
114.31	1.64871		71.71	0.96229		142.71	0.50154			114.31	2.21357		142.71	0.51143		142.71	0.78422		142.71	0.95905		142.71	1.04099
115.92	1.69296		72.72	0.94067		144.72	0.5093			115.92	2.1541		144.72	0.48992		144.72	0.81031		144.72	0.9692		144.72	1.07752
117.53	1.87853		73.73	0.92637		146.73	0.51015			117.53	2.30511		146.73	0.50306		146.73	0.78757		146.73	0.96205		146.73	1.03839
119.14	1.70548		74.74	0.95715		148.74	0.49177			119.14	2.24029		148.74	0.50137		148.74	0.78467		148.74	0.96106		148.74	1.04524
120.75	1.73072		75.75	0.93378		150.75	0.51976			120.75	2.18014		150.75	0.49354		150.75	0.78394		150.75	0.97292		150.75	1.09975
122.36	1.64941		76.76	0.93493		152.76	0.50771			122.36	2.1815		152.76	0.46121		152.76	0.78444		152.76	0.97338		152.76	1.08476
123.97	1.75817		77.77	0.95498		154.77	0.5093			123.97	2.25022		154.77	0.47989		154.77	0.80115		154.77	0.96877		154.77	1.07087
125.58	1.66068		78.78	0.9224		156.78	0.50325			125.58	2.2181		156.78	0.48175		156.78	0.79963		156.78	0.96655		156.78	1.0673
127.19	1.72312		79.79	0.95239		158.79	0.50056			127.19	2.27108		158.79	0.46657		158.79	0.787		158.79	0.95947		158.79	1.07127
128.8	1.72416		80.8	0.95029		160.8	0.51572			128.8	2.2346		160.8	0.48231		160.8	0.79187		160.8	0.96835		160.8	1.06065
130.41	1.67475		81.81	0.9393		162.81	0.5238			130.41	2.27685		162.81	0.48509		162.81	0.79648		162.81	0.96629		162.81	1.04719
132.02	1.72128		82.82	0.9328		164.82	0.51243			132.02	2.34579		164.82	0.45735		164.82	0.79448		164.82	0.96211		164.82	1.06769
133.63	1.60284		83.83	0.93543		166.83	0.50489			133.63	2.33624		166.83	0.4693		166.83	0.78901		166.83	0.962		166.83	1.07092
135.24	1.76232		84.84	0.95752		168.84	0.50111			135.24	2.30682		168.84	0.47169		168.84	0.7922		168.84	0.95961		168.84	1.06917
136.85	1.80671		85.85	0.9305		170.85	0.49844			136.85	2.28441		170.85	0.47841		170.85	0.80292		170.85	0.95851		170.85	1.0509
138.46	1.84667		86.86	0.94227		172.86	0.53033			138.46	2.29726		172.86	0.48628		172.86	0.81316		172.86	0.95751		172.86	1.0421
140.07	1.75138		87.87	0.92815		174.87	0.51422			140.07	2.33589		174.87	0.44294		174.87	0.79855		174.87	0.96258		174.87	1.04025
141.68	1.72214		88.88	0.91946		176.88	0.52864			141.68	2.32726		176.88	0.43705		176.88	0.80219		176.88	0.96736		176.88	1.04528
143.29	1.7812		89.89	0.93142		178.89	0.51822			143.29	2.21821		178.89	0.46512		178.89	0.79735		178.89	0.9609		178.89	1.08138
144.9	1.75413		90.9	0.94546		180.9	0.50787			144.9	2.20576		180.9	0.45856		180.9	0.79874		180.9	0.96081		180.9	1.0784
146.51	1.79739		91.91	0.94251		182.91	0.51673			146.51	2.21623		182.91	0.449		182.91	0.81005		182.91	0.9545		182.91	1.04015
148.12	1.81608		92.92	0.9272		184.92	0.51112			148.12	2.24341		184.92	0.45556		184.92	0.80828		184.92	0.96189		184.92	1.0439
149.73	1.7502		93.93	0.92729		186.93	0.51916			149.73	2.22194		186.93	0.45593		186.93	0.80081		186.93	0.95349		186.93	1.07415
151.34	1.86869		94.94	0.92705		188.94	0.50274			151.34	2.29122		188.94	0.46242		188.94	0.8127		188.94	0.95502		188.94	1.05627
152.95	2.06009		95.95	0.92782		190.95	0.52588			152.95	2.29222		190.95	0.46297		190.95	0.80909		190.95	0.96664		190.95	1.03017
154.56	2.09473		96.96	0.93948		192.96	0.51968			154.56	2.30009		192.96	0.43286		192.96	0.81581		192.96	0.95148		192.96	1.08181
156.17	2.00552		97.97	0.94697		194.97	0.52255			156.17	2.32023		194.97	0.43092		194.97	0.80848		194.97	0.95651		194.97	1.057
157.78	2.06428		98.98	0.9214		196.98	0.48729			157.78	2.3215		196.98	0.45679		196.98	0.81533		196.98	0.95564		196.98	1.08568
159.39	1.98825		99.99	0.92319		198.99	0.50714			159.39	2.29603		198.99	0.45936		198.99	0.82138		198.99	0.95751		198.99	1.10426
161	2.08372		101	0.92965		201	0.50328			161	2.36993		201	0.44918		201	0.82049		201	0.96338		201	1.03457
162.61	2.04452		102.01	0.92541		203.01	0.5259			162.61	2.33783		203.01	0.46092		203.01	0.81811		203.01	0.95792		203.01	1.10268
164.22	2.13853		103.02	0.92108		205.02	0.52933			164.22	2.32074		205.02	0.45685		205.02	0.82395		205.02	0.96401		205.02	1.05917
165.83	2.22081		104.03	0.9306		207.03	0.51136			165.83	2.25704		207.03	0.46701		207.03	0.82684		207.03	0.95268		207.03	1.0675
167.44	1.98099		105.04	0.91817		209.04	0.51943			167.44	2.21524		209.04	0.46692		209.04	0.81788		209.04	0.95442		209.04	1.04271
169.05	2.13793		106.05	0.92335		211.05	0.5227			169.05	2.17889		211.05	0.43837		211.05	0.82373		211.05	0.96236		211.05	1.06204
170.66	2.10822		107.06	0.93399		213.06	0.52683			170.66	2.21924		213.06	0.45959		213.06	0.82204		213.06	0.95867		213.06	1.02556
172.27	2.38891		108.07	0.9106		215.07	0.50194			172.27	2.20079		215.07	0.44655		215.07	0.82952		215.07	0.95217		215.07	1.06315
173.88	2.22387		109.08	0.95018		217.08	0.50227			173.88	2.1282		217.08	0.45731		217.08	0.81838		217.08	0.9608		217.08	1.08869
175.49	2.2966		110.09	0.92165		219.09	0.48796			175.49	2.13814		219.09	0.43834		219.09	0.81767		219.09	0.95673		219.09	1.05896
177.1	2.11138		111.1	0.94634		221.1	0.48996			177.1	2.1336		221.1	0.48141		221.1	0.81919		221.1	0.96328		221.1	1.05666
178.71	2.2117		112.11	0.91932		223.11	0.55076			178.71	2.10626		223.11	0.47141		223.11	0.83906		223.11	0.95753		223.11	1.0756
180.32	2.2135		113.12	0.92474		225.12	0.5443			180.32	2.15412		225.12	0.46343		225.12	0.83286		225.12	0.96875		225.12	1.07437
181.93	2.3		114.13	0.91986		227.13	0.53359			181.93	2.1202		227.13	0.46178		227.13	0.82877		227.13	0.9574		227.13	1.07229
183.54	2.26153		115.14	0.93992		229.14	0.54265			183.54	2.135		229.14	0.44448		229.14	0.84337		229.14	0.96341		229.14	1.06771
185.15	2.37603		116.15	0.94247		231.15	0.52691			185.15	2.18467		231.15	0.48608		231.15	0.84288		231.15	0.95599		231.15	1.06233
186.76	2.32801		117.16	0.9226		233.16	0.55466			186.76	2.17815		233.16	0.45755		233.16	0.83743		233.16	0.97108		233.16	1.07619
188.37	2.302		118.17	0.93412		235.17	0.5287			188.37	2.2352		235.17	0.48389		235.17	0.83115		235.17	0.9582		235.17	1.05016
189.98	2.44244		119.18	0.92292		237.18	0.52224			189.98	2.26318		237.18	0.46553		237.18	0.84342		237.18	0.95733		237.18	1.05164
191.59	2.25413		120.19	0.92651		239.19	0.56205			191.59	2.22356		239.19	0.46477		239.19	0.83963		239.19	0.96995		239.19	1.08949
193.2	2.1827		121.2	0.93323		241.2	0.56164			193.2	2.24811		241.2	0.47371		241.2	0.86421		241.2	0.9619		241.2	1.05759
194.81	2.34239		122.21	0.92664		243.21	0.56552			194.81	2.27816		243.21	0.4833		243.21	0.84079		243.21	0.96539		243.21	1.04052
196.42	2.47541		123.22	0.91689		245.22	0.55317			196.42	2.32339		245.22	0.50359		245.22	0.83802		245.22	0.9719		245.22	1.09098
198.03	2.35903		124.23	0.94209		247.23	0.54917			198.03	2.28764		247.23	0.46494		247.23	0.83999		247.23	0.9544		247.23	1.06444
199.64	2.29412		125.24	0.94034		249.24	0.58118			199.64	2.42544		249.24	0.47881		249.24	0.83482		249.24	0.9605		249.24	1.09385
201.25	2.54198		126.25	0.91589		251.25	0.55481			201.25	2.36297		251.25	0.47989		251.25	0.84341		251.25	0.95901		251.25	1.06206
202.86	2.53284		127.26	0.93299		253.26	0.57245			202.86	2.41245		253.26	0.46892		253.26	0.86436		253.26	0.97196		253.26	1.0624
204.47	2.54172		128.27	0.94573		255.27	0.54404			204.47	2.45967		255.27	0.50332		255.27	0.83995		255.27	0.96169		255.27	1.10976
206.08	2.66016		129.28	0.91466		257.28	0.54049			206.08	2.47933		257.28	0.51924		257.28	0.84202		257.28	0.96263		257.28	1.05829
207.69	2.52663		130.29	0.9179		259.29	0.55943			207.69	2.42364		259.29	0.50359		259.29	0.85607		259.29	0.96001		259.29	1.05723
209.3	2.61328		131.3	0.92725		261.3	0.53822			209.3	2.50492		261.3	0.5104		261.3	0.85715		261.3	0.97306		261.3	1.06717
210.91	2.69009		132.31	0.9277		263.31	0.54829			210.91	2.39303		263.31	0.53916		263.31	0.84599		263.31	0.96375		263.31	1.02632
212.52	2.68979		133.32	0.93563		265.32	0.53165			212.52	2.48541		265.32	0.52258		265.32	0.85334		265.32	0.96176		265.32	1.03584
214.13	2.60386		134.33	0.93182		267.33	0.53438			214.13	2.36636		267.33	0.52093		267.33	0.86656		267.33	0.96492		267.33	1.03422
215.74	2.56438		135.34	0.96196		269.34	0.54483			215.74	2.52138		269.34	0.4936		269.34	0.85819		269.34	0.95028		269.34	1.05122
217.35	2.80944		136.35	0.93771		271.35	0.53283			217.35	2.52202		271.35	0.50466		271.35	0.86055		271.35	0.96939		271.35	1.06982
218.96	2.89984		137.36	0.95061		273.36	0.5392			218.96	2.36429		273.36	0.52814		273.36	0.85099		273.36	0.96009		273.36	1.05817
220.57	2.70182		138.37	0.94588		275.37	0.57951			220.57	2.41776		275.37	0.51057		275.37	0.8632		275.37	0.95934		275.37	1.09235
222.18	2.76813		139.38	0.93092		277.38	0.57598			222.18	2.75331		277.38	0.49829		277.38	0.8473		277.38	0.96333		277.38	1.0446
223.79	2.80411		140.39	0.91935		279.39	0.53563			223.79	2.68954		279.39	0.52811		279.39	0.87121		279.39	0.96634		279.39	1.06529
225.4	2.75931		141.4	0.93956		281.4	0.5616			225.4	2.59124		281.4	0.52593		281.4	0.86541		281.4	0.96235		281.4	1.09807
227.01	2.77254		142.41	0.93889		283.41	0.57756			227.01	2.60454		283.41	0.53629		283.41	0.85757		283.41	0.95208		283.41	1.06313
228.62	2.93434		143.42	0.92866		285.42	0.55022			228.62	2.59595		285.42	0.48333		285.42	0.85615		285.42	0.9732		285.42	1.06076
230.23	2.94726		144.43	0.92292		287.43	0.54987			230.23	2.66935		287.43	0.51917		287.43	0.85892		287.43	0.96372		287.43	1.07354
231.84	2.97355		145.44	0.9376		289.44	0.55718			231.84	2.6921		289.44	0.50538		289.44	0.85048		289.44	0.95727		289.44	1.07872
233.45	3.14063		146.45	0.90509		291.45	0.54331			233.45	2.68677		291.45	0.53641		291.45	0.86485		291.45	0.96737		291.45	1.07808
235.06	3.17676		147.46	0.93305		293.46	0.58299			235.06	2.71639		293.46	0.52		293.46	0.86685		293.46	0.95309		293.46	1.03364
236.67	3.37843		148.47	0.92985		295.47	0.56793			236.67	2.68644		295.47	0.51811		295.47	0.85804		295.47	0.96694		295.47	1.0658
238.28	3.26786		149.48	0.93683		297.48	0.57591			238.28	2.67403		297.48	0.51234		297.48	0.86494		297.48	0.96317		297.48	1.0456
239.89	3.01262		150.49	0.91522		299.49	0.59511			239.89	2.81709		299.49	0.48034		299.49	0.86704		299.49	0.96488		299.49	1.05739
241.5	3.12204		151.5	0.92473		301.5	0.58518			241.5	2.75856		301.5	0.51768		301.5	0.85683		301.5	0.9706		301.5	1.02609
243.11	3.146		152.51	0.95509		303.51	0.58118			243.11	2.57914		303.51	0.52867		303.51	0.8626		303.51	0.97053		303.51	1.06952
244.72	3.33181		153.52	0.94386		305.52	0.57264			244.72	2.71347		305.52	0.52998		305.52	0.87962		305.52	0.97255		305.52	1.0946
246.33	3.06948		154.53	0.93102		307.53	0.57156			246.33	2.67026		307.53	0.56611		307.53	0.88127		307.53	0.96644		307.53	1.07802
247.94	3.38073		155.54	0.92675		309.54	0.58488			247.94	2.65398		309.54	0.59373		309.54	0.88234		309.54	0.97178		309.54	1.02842
249.55	3.43513		156.55	0.93857		311.55	0.57444			249.55	2.67375		311.55	0.59225		311.55	0.87877		311.55	0.9654		311.55	1.04232
251.16	3.32764		157.56	0.93706		313.56	0.58823			251.16	2.76758		313.56	0.58194		313.56	0.8827		313.56	0.96543		313.56	1.08033
252.77	3.3378		158.57	0.93152		315.57	0.58559			252.77	2.66344		315.57	0.54683		315.57	0.87929		315.57	0.96801		315.57	1.02878
254.38	3.31448		159.58	0.92604		317.58	0.60904			254.38	2.67704		317.58	0.57109		317.58	0.88207		317.58	0.9768		317.58	1.04831
255.99	3.25735		160.59	0.93051		319.59	0.60563			255.99	2.57757		319.59	0.5409		319.59	0.88459		319.59	0.96779		319.59	1.06177
257.6	3.13738		161.6	0.92971		321.6	0.59456			257.6	2.71525		321.6	0.57429		321.6	0.88066		321.6	0.96306		321.6	1.0842
259.21	3.37935		162.61	0.93673		323.61	0.58977			259.21	2.6753		323.61	0.58409		323.61	0.88748		323.61	0.97599		323.61	1.03313
260.82	3.72203		163.62	0.92659		325.62	0.60111			260.82	2.74078		325.62	0.58797		325.62	0.88809		325.62	0.9693		325.62	1.02585
262.43	3.06797		164.63	0.92922		327.63	0.58909			262.43	2.67894		327.63	0.54203		327.63	0.88854		327.63	0.96664		327.63	1.07926
264.04	3.24232		165.64	0.93649		329.64	0.59632			264.04	2.70945		329.64	0.56599		329.64	0.87813		329.64	0.97792		329.64	1.09184
265.65	3.5097		166.65	0.96119		331.65	0.60518			265.65	2.53908		331.65	0.553		331.65	0.8679		331.65	0.9712		331.65	1.02231
267.26	3.81604		167.66	0.92961		333.66	0.62618			267.26	2.74383		333.66	0.5291		333.66	0.88427		333.66	0.96599		333.66	1.02593
268.87	3.8392		168.67	0.92258		335.67	0.64239			268.87	2.61866		335.67	0.56121		335.67	0.89065		335.67	0.97685		335.67	1.05662
270.48	3.46669		169.68	0.93968		337.68	0.59542			270.48	2.584		337.68	0.62771		337.68	0.87349		337.68	0.97781		337.68	1.00204
272.09	3.84709		170.69	0.93517		339.69	0.56987			272.09	2.58983		339.69	0.58832		339.69	0.88117		339.69	0.97231		339.69	1.06273
273.7	3.91739		171.7	0.93629		341.7	0.59835			273.7	2.53726		341.7	0.55538		341.7	0.87956		341.7	0.97919		341.7	1.02835
275.31	3.6637		172.71	0.92897		343.71	0.6117			275.31	2.62706		343.71	0.5737		343.71	0.88293		343.71	0.97263		343.71	1.02532
276.92	3.65264		173.72	0.91578		345.72	0.59303			276.92	2.4759		345.72	0.58111		345.72	0.88306		345.72	0.98331		345.72	1.04829
278.53	3.8462		174.73	0.92114		347.73	0.61415			278.53	2.58563		347.73	0.60486		347.73	0.89106		347.73	0.97201		347.73	1.03701
280.14	3.41847		175.74	0.94658		349.74	0.65121			280.14	2.54213		349.74	0.57711		349.74	0.8907		349.74	0.96525		349.74	1.06532
281.75	3.47179		176.75	0.93203		351.75	0.60386			281.75	2.41767		351.75	0.60471		351.75	0.90506		351.75	0.98025		351.75	1.06848
283.36	3.49897		177.76	0.94348		353.76	0.59234			283.36	2.46858		353.76	0.57885		353.76	0.90312		353.76	0.97817		353.76	1.03426
284.97	3.62038		178.77	0.91748		355.77	0.6141			284.97	2.58241		355.77	0.57579		355.77	0.89061		355.77	0.97073		355.77	1.02154
286.58	3.68191		179.78	0.93452		357.78	0.62171			286.58	2.55948		357.78	0.59801		357.78	0.89538		357.78	0.97429		357.78	1.04507
288.19	3.62466		180.79	0.92449		359.79	0.61368			288.19	2.49498		359.79	0.58375		359.79	0.89749		359.79	0.97208		359.79	1.0435
289.8	3.58264		181.8	0.9389		361.8	0.60895			289.8	2.67735		361.8	0.58947		361.8	0.89988		361.8	0.98156		361.8	1.0619
291.41	3.41297		182.81	0.95202		363.81	0.58913			291.41	2.52724		363.81	0.55842		363.81	0.87398		363.81	0.97414		363.81	1.04807
293.02	3.68783		183.82	0.92707		365.82	0.59259			293.02	2.68351		365.82	0.56123		365.82	0.89636		365.82	0.96917		365.82	1.08068
294.63	3.85444		184.83	0.94572		367.83	0.61506			294.63	2.7116		367.83	0.60602		367.83	0.88846		367.83	0.96386		367.83	1.03954
296.24	3.36729		185.84	0.94366		369.84	0.6057			296.24	2.58904		369.84	0.63268		369.84	0.87588		369.84	0.96648		369.84	1.07173
297.85	3.69612		186.85	0.94298		371.85	0.62602			297.85	2.67713		371.85	0.57841		371.85	0.89808		371.85	0.97883		371.85	1.05784
299.46	3.59625		187.86	0.92041		373.86	0.60379			299.46	2.60573		373.86	0.59889		373.86	0.89744		373.86	0.96875		373.86	1.05504
301.07	3.55998		188.87	0.93183		375.87	0.62105			301.07	2.65319		375.87	0.5656		375.87	0.90716		375.87	0.95934		375.87	1.04513
302.68	3.45673		189.88	0.94381		377.88	0.63125			302.68	2.77586		377.88	0.53263		377.88	0.90194		377.88	0.97611		377.88	1.06892
304.29	3.82953		190.89	0.93368		379.89	0.61945			304.29	2.61021		379.89	0.5641		379.89	0.8926		379.89	0.97042		379.89	1.03044
305.9	3.5746		191.9	0.94864		381.9	0.59694			305.9	2.70887		381.9	0.6138		381.9	0.9061		381.9	0.96551		381.9	1.04831
307.51	3.71003		192.91	0.95141		383.91	0.58949			307.51	2.62344		383.91	0.56299		383.91	0.89101		383.91	0.96654		383.91	1.062
309.12	3.3991		193.92	0.93443		385.92	0.56211			309.12	2.7601		385.92	0.56723		385.92	0.89732		385.92	0.96612		385.92	1.04515
310.73	3.56579		194.93	0.95276		387.93	0.61241			310.73	2.73082		387.93	0.58808		387.93	0.90165		387.93	0.96267		387.93	1.02913
312.34	3.59664		195.94	0.93742		389.94	0.63127			312.34	2.73869		389.94	0.5953		389.94	0.90199		389.94	0.97032		389.94	1.00652
313.95	3.37722		196.95	0.94497		391.95	0.62173			313.95	2.62898		391.95	0.59672		391.95	0.89261		391.95	0.97107		391.95	1.04897
315.56	3.37988		197.96	0.94997		393.96	0.61551			315.56	2.73792		393.96	0.58796		393.96	0.88877		393.96	0.9737		393.96	1.06113
317.17	3.44667		198.97	0.95417		395.97	0.59425			317.17	2.75066		395.97	0.60696		395.97	0.9239		395.97	0.96527		395.97	1.03797
318.78	3.5292		199.98	0.97382		397.98	0.63634			318.78	2.73835		397.98	0.56303		397.98	0.90812		397.98	0.97219		397.98	1.02192
320.39	3.57169		200.99	0.95971		399.99	0.61841			320.39	2.95726		399.99	0.61253		399.99	0.90722		399.99	0.9712		399.99	1.04458
322	3.45298		202	0.9636		402	0.58662			322	2.8851		402	0.57506		402	0.89802		402	0.96148		402	1.0541
323.61	3.80356		203.01	0.94832		404.01	0.63683			323.61	2.55013		404.01	0.64642		404.01	0.90875		404.01	0.96744		404.01	1.06626
325.22	3.40117		204.02	0.96893		406.02	0.61636			325.22	2.83843		406.02	0.58109		406.02	0.91035		406.02	0.9741		406.02	1.03036
326.83	3.43072		205.03	0.97436		408.03	0.63167			326.83	2.49177		408.03	0.62845		408.03	0.90724		408.03	0.96849		408.03	1.03951
328.44	3.44651		206.04	0.95399		410.04	0.62897			328.44	2.68692		410.04	0.6211		410.04	0.90894		410.04	0.96584		410.04	1.06177
330.05	3.60548		207.05	0.97466		412.05	0.65313			330.05	2.61487		412.05	0.57407		412.05	0.91221		412.05	0.95746		412.05	1.04348
331.66	3.53592		208.06	0.95765		414.06	0.63253			331.66	2.7514		414.06	0.53682		414.06	0.91629		414.06	0.96194		414.06	1.01269
333.27	3.27669		209.07	0.98085		416.07	0.63318			333.27	2.71951		416.07	0.58313		416.07	0.90337		416.07	0.96999		416.07	1.034
334.88	3.38025		210.08	0.93706		418.08	0.62404			334.88	2.64566		418.08	0.60766		418.08	0.90687		418.08	0.96592		418.08	1.0353
336.49	3.29851		211.09	0.97246		420.09	0.6449			336.49	2.72263		420.09	0.61577		420.09	0.91048		420.09	0.96733		420.09	1.04174
338.1	3.24087		212.1	0.94992		422.1	0.63998			338.1	2.69231		422.1	0.6688		422.1	0.90885		422.1	0.9671		422.1	1.03766
339.71	3.24399		213.11	0.98395		424.11	0.62939			339.71	2.76302		424.11	0.6541		424.11	0.90925		424.11	0.96985		424.11	1.04601
341.32	3.39043		214.12	0.97028		426.12	0.64512			341.32	2.7186		426.12	0.61779		426.12	0.90655		426.12	0.96222		426.12	1.04211
342.93	3.35784		215.13	0.98842		428.13	0.62608			342.93	2.67429		428.13	0.59264		428.13	0.91199		428.13	0.97037		428.13	1.03588
344.54	3.35681		216.14	0.96873		430.14	0.62269			344.54	2.7709		430.14	0.65347		430.14	0.91021		430.14	0.97013		430.14	1.04406
346.15	3.77816		217.15	0.97659		432.15	0.64992			346.15	2.69105		432.15	0.56585		432.15	0.88777		432.15	0.96586		432.15	1.05414
347.76	3.72949		218.16	0.98857		434.16	0.65723			347.76	2.79743		434.16	0.58404		434.16	0.90586		434.16	0.96778		434.16	1.02979
349.37	3.47901		219.17	0.96624		436.17	0.63602			349.37	2.66613		436.17	0.59341		436.17	0.90767		436.17	0.95607		436.17	1.053
350.98	3.67026		220.18	0.96369		438.18	0.63129			350.98	2.76596		438.18	0.6166		438.18	0.91689		438.18	0.96912		438.18	1.00563
352.59	3.33452		221.19	0.97314		440.19	0.62635			352.59	2.92581		440.19	0.58866		440.19	0.91337		440.19	0.97022		440.19	1.04958
354.2	3.58384		222.2	0.98223		442.2	0.65593			354.2	2.88026		442.2	0.53057		442.2	0.92238		442.2	0.96826		442.2	1.03656
355.81	3.19868		223.21	0.93567		444.21	0.67258			355.81	2.81463		444.21	0.53758		444.21	0.91595		444.21	0.96144		444.21	1.04917
357.42	3.73584		224.22	0.97398		446.22	0.65487			357.42	2.87013		446.22	0.60292		446.22	0.92728		446.22	0.97662		446.22	1.03756
359.03	3.50346		225.23	0.96702		448.23	0.64106			359.03	2.82428		448.23	0.64115		448.23	0.92205		448.23	0.97755		448.23	1.03109
360.64	3.59914		226.24	0.9817		450.24	0.66081			360.64	2.86796		450.24	0.62192		450.24	0.91979		450.24	0.97785		450.24	1.05397
362.25	3.33686		227.25	0.98359		452.25	0.63049			362.25	2.7768		452.25	0.58273		452.25	0.91297		452.25	0.97148		452.25	1.02832
363.86	3.47202		228.26	0.98109		454.26	0.6514			363.86	2.84789		454.26	0.63337		454.26	0.92839		454.26	0.97544		454.26	1.06734
365.47	3.82489		229.27	0.94996		456.27	0.62819			365.47	3.16302		456.27	0.58433		456.27	0.91739		456.27	0.97383		456.27	1.05985
367.08	3.19928		230.28	0.98421		458.28	0.6774			367.08	2.87584		458.28	0.58811		458.28	0.91746		458.28	0.96931		458.28	1.04187
368.69	3.66157		231.29	0.97501		460.29	0.6454			368.69	2.79708		460.29	0.54765		460.29	0.92959		460.29	0.96916		460.29	1.03501
370.3	3.73313		232.3	0.96857		462.3	0.64796			370.3	2.7885		462.3	0.66396		462.3	0.93041		462.3	0.97183		462.3	1.05015
371.91	3.51268		233.31	1.003		464.31	0.66			371.91	2.8378		464.31	0.57095		464.31	0.91893		464.31	0.96839		464.31	1.04661
373.52	3.61666		234.32	0.98176		466.32	0.64955			373.52	3.00175		466.32	0.665		466.32	0.93623		466.32	0.97279		466.32	1.03379
375.13	3.38001		235.33	1.00641		468.33	0.66788			375.13	2.79176		468.33	0.60947		468.33	0.91619		468.33	0.96956		468.33	1.0293
376.74	3.88911		236.34	0.95744		470.34	0.68868			376.74	2.94796		470.34	0.62762		470.34	0.93378		470.34	0.9747		470.34	1.06176
378.35	3.9378		237.35	0.95355		472.35	0.7138			378.35	2.97483		472.35	0.64842		472.35	0.92936		472.35	0.97187		472.35	1.0239
379.96	3.76416		238.36	0.97655		474.36	0.68331			379.96	3.02335		474.36	0.61977		474.36	0.93764		474.36	0.97985		474.36	1.03978
381.57	3.8473		239.37	0.98195		476.37	0.70456			381.57	3.07663		476.37	0.61363		476.37	0.92711		476.37	0.9714		476.37	1.03024
383.18	3.83136		240.38	0.98217		478.38	0.69842			383.18	3.07907		478.38	0.61788		478.38	0.93169		478.38	0.96565		478.38	1.04502
384.79	3.64443		241.39	0.97678		480.39	0.7007			384.79	2.85978		480.39	0.60157		480.39	0.93549		480.39	0.97481		480.39	1.04109
386.4	4.09677		242.4	0.97706		482.4	0.68779			386.4	3.05199		482.4	0.60846		482.4	0.91546		482.4	0.9662		482.4	1.03392
388.01	3.62624		243.41	0.97814		484.41	0.67461			388.01	3.0471		484.41	0.67199		484.41	0.92374		484.41	0.97407		484.41	1.07609
389.62	3.6815		244.42	0.9736		486.42	0.6789			389.62	3.06659		486.42	0.62082		486.42	0.92978		486.42	0.97115		486.42	1.02886
391.23	3.80539		245.43	0.96072		488.43	0.71763			391.23	2.90692		488.43	0.65062		488.43	0.91474		488.43	0.96598		488.43	1.05681
392.84	4.29302		246.44	0.96556		490.44	0.7219			392.84	3.07247		490.44	0.61304		490.44	0.94626		490.44	0.96891		490.44	1.02185
394.45	4.25121		247.45	0.96368		492.45	0.71994			394.45	3.16247		492.45	0.64728		492.45	0.93955		492.45	0.97297		492.45	1.05143
396.06	3.93902		248.46	0.95882		494.46	0.68873			396.06	2.99195		494.46	0.60143		494.46	0.9368		494.46	0.9796		494.46	1.0593
397.67	3.62974		249.47	0.98361		496.47	0.67997			397.67	2.90588		496.47	0.62309		496.47	0.93138		496.47	0.97954		496.47	1.02744
399.28	4.0686		250.48	0.97297		498.48	0.68299			399.28	3.1855		498.48	0.57295		498.48	0.92604		498.48	0.96191		498.48	1.04137
400.89	3.80272		251.49	1.00674		500.49	0.72647			400.89	3.2432		500.49	0.66162		500.49	0.9233		500.49	0.97532		500.49	1.04896
402.5	3.61651		252.5	0.94277		502.5	0.68839			402.5	2.87993		502.5	0.62362		502.5	0.94184		502.5	0.97856		502.5	1.02852
404.11	3.70817		253.51	0.99349		504.51	0.67774			404.11	2.82673		504.51	0.60356		504.51	0.93515		504.51	0.97324		504.51	1.04648
405.72	3.87014		254.52	0.98938		506.52	0.69646			405.72	2.95825		506.52	0.6326		506.52	0.93591		506.52	0.97678		506.52	1.02328
407.33	3.69551		255.53	0.96475		508.53	0.70481			407.33	3.02683		508.53	0.60614		508.53	0.95117		508.53	0.9934		508.53	1.02956
408.94	3.70678		256.54	0.96702		510.54	0.67876			408.94	3.05814		510.54	0.6224		510.54	0.94824		510.54	0.9764		510.54	1.06762
410.55	3.73692		257.55	0.9832		512.55	0.70949			410.55	2.95935		512.55	0.61942		512.55	0.93163		512.55	0.96996		512.55	1.05366
412.16	3.58889		258.56	0.98826		514.56	0.69299			412.16	2.99177		514.56	0.59406		514.56	0.93935		514.56	0.9757		514.56	1.02432
413.77	3.50368		259.57	0.97956		516.57	0.74486			413.77	2.95417		516.57	0.64417		516.57	0.94533		516.57	0.97598		516.57	1.02848
415.38	3.6357		260.58	0.98842		518.58	0.68229			415.38	2.75079		518.58	0.61775		518.58	0.94156		518.58	0.97839		518.58	1.02148
416.99	3.7897		261.59	0.99502		520.59	0.71667			416.99	2.85797		520.59	0.56489		520.59	0.94133		520.59	0.96942		520.59	1.00886
418.6	3.93019		262.6	1.02643		522.6	0.65918			418.6	3.0174		522.6	0.67253		522.6	0.9384		522.6	0.97399		522.6	1.04517
420.21	4.06999		263.61	1.01276		524.61	0.72529			420.21	3.15625		524.61	0.64784		524.61	0.94661		524.61	0.97337		524.61	1.03909
421.82	4.16976		264.62	1.01389		526.62	0.7044			421.82	3.10058		526.62	0.62511		526.62	0.93961		526.62	0.96922		526.62	1.02187
423.43	4.11941		265.63	0.99464		528.63	0.69707			423.43	2.97872		528.63	0.60883		528.63	0.94299		528.63	0.97149		528.63	1.05722
425.04	4.32208		266.64	0.98802		530.64	0.69932			425.04	3.09738		530.64	0.62488		530.64	0.94846		530.64	0.97986		530.64	1.05731
426.65	4.29603		267.65	1.00577		532.65	0.72937			426.65	3.15271		532.65	0.60183		532.65	0.93099		532.65	0.97349		532.65	1.0423
428.26	4.30484		268.66	1.01016		534.66	0.72523			428.26	3.11009		534.66	0.58129		534.66	0.94507		534.66	0.97599		534.66	1.04272
429.87	4.17331		269.67	0.97777		536.67	0.6968			429.87	3.14243		536.67	0.61357		536.67	0.94358		536.67	0.97411		536.67	1.02808
431.48	3.88314		270.68	0.98524		538.68	0.67664			431.48	3.08837		538.68	0.66936		538.68	0.95737		538.68	0.96678		538.68	1.0179
433.09	3.88206		271.69	1.01031		540.69	0.67962			433.09	3.04551		540.69	0.56845		540.69	0.96842		540.69	0.97053		540.69	1.03242
434.7	4.12436		272.7	1.03328		542.7	0.69809			434.7	3.26709		542.7	0.64285		542.7	0.94781		542.7	0.97309		542.7	1.01393
436.31	4.61751		273.71	1.00693		544.71	0.69117			436.31	3.07628		544.71	0.60242		544.71	0.94456		544.71	0.9738		544.71	1.04685
437.92	4.27972		274.72	1.02698		546.72	0.66883			437.92	3.27696		546.72	0.61007		546.72	0.93793		546.72	0.977		546.72	0.99694
439.53	4.39924		275.73	1.01151		548.73	0.69729			439.53	3.08937		548.73	0.64317		548.73	0.96458		548.73	0.97323		548.73	1.02752
441.14	4.37025		276.74	1.01926		550.74	0.71155			441.14	3.12989		550.74	0.61587		550.74	0.94304		550.74	0.97806		550.74	1.02922
442.75	4.36397		277.75	0.99057		552.75	0.67966			442.75	3.23618		552.75	0.65346		552.75	0.96627		552.75	0.98228		552.75	1.03226
444.36	4.41792		278.76	1.00496		554.76	0.69596			444.36	3.39333		554.76	0.68212		554.76	0.97153		554.76	0.98263		554.76	1.02456
445.97	4.10987		279.77	1.03114		556.77	0.7032			445.97	3.22579		556.77	0.69488		556.77	0.97626		556.77	0.97352		556.77	1.0475
447.58	3.97782		280.78	1.01643		558.78	0.70847			447.58	3.05976		558.78	0.65587		558.78	0.96543		558.78	0.97108		558.78	1.03417
449.19	4.43667		281.79	1.00803		560.79	0.66861			449.19	3.13143		560.79	0.60853		560.79	0.97563		560.79	0.97937		560.79	1.04073
450.8	4.3162		282.8	1.02216		562.8	0.6921			450.8	3.34967		562.8	0.73154		562.8	0.97265		562.8	0.97243		562.8	1.00782
452.41	4.48582		283.81	1.0273		564.81	0.69024			452.41	3.23415		564.81	0.63575		564.81	0.94726		564.81	0.97009		564.81	1.02286
454.02	4.34294		284.82	0.98207		566.82	0.65001			454.02	3.1786		566.82	0.71885		566.82	0.96429		566.82	0.97655		566.82	1.02765
455.63	4.2272		285.83	1.01749		568.83	0.67304			455.63	3.24614		568.83	0.70697		568.83	0.96715		568.83	0.97953		568.83	1.02925
457.24	3.83955		286.84	1.00546		570.84	0.66731			457.24	3.24731		570.84	0.65621		570.84	0.96146		570.84	0.97576		570.84	1.03325
458.85	3.85645		287.85	1.0039		572.85	0.6886			458.85	3.22751		572.85	0.69104		572.85	0.96941		572.85	0.97243		572.85	1.01912
460.46	4.08561		288.86	1.00136		574.86	0.65544			460.46	3.22528		574.86	0.71086		574.86	0.96406		574.86	0.9793		574.86	1.0334
462.07	4.13625		289.87	0.99257		576.87	0.67242			462.07	3.15452		576.87	0.65684		576.87	0.95466		576.87	0.97007		576.87	1.01647
463.68	4.29985		290.88	1.00591		578.88	0.66535			463.68	3.46215		578.88	0.6018		578.88	0.95635		578.88	0.98206		578.88	1.06589
465.29	3.8758		291.89	1.00085		580.89	--			465.29	2.97462		580.89	0.61415		580.89	0.96449		580.89	0.97208		580.89	1.07237
466.9	4.24233		292.9	1.00935		582.9	--			466.9	3.11053		582.9	0.68106		582.9	0.9715		582.9	--		582.9	1.04238
468.51	4.19266		293.91	1.01586		584.91	--			468.51	3.26499					584.91	0.99841		584.91	--		584.91	1.03028
470.12	4.01662		294.92	1.0321		586.92	--			470.12	3.24584								586.92	--		586.92	1.01888
471.73	4.4075		295.93	1.01456		588.93	--			471.73	3.46512								588.93	--		588.93	1.02536
473.34	4.27905		296.94	1.04267		590.94	--			473.34	3.11177								590.94	--		590.94	--
474.95	4.29165		297.95	1.00991		592.95	--			474.95	3.52626								592.95	--		592.95	--
476.56	4.52549		298.96	1.0237		594.96	--			476.56	3.39181								594.96	--		594.96	--
478.17	4.94305		299.97	1.03298		596.97	--			478.17	3.43853								596.97	--		596.97	--
479.78	4.50841		300.98	1.0348		598.98	--			479.78	3.70928								598.98	--		598.98	--
481.39	4.48149		301.99	1.00636		600.99	--			481.39	3.5061								600.99	--		600.99	--
483	4.69149		303	1.01872						483	3.54903								603	--		603	--
484.61	4.34743		304.01	1.07519						484.61	3.44718								605.01	--		605.01	--
486.22	4.70004		305.02	1.03487						486.22	3.35329								607.02	--		607.02	--
487.83	4.47848		306.03	1.05614						487.83	3.72727								609.03	--		609.03	--
489.44	4.40108		307.04	1.01744						489.44	3.14444								611.04	--		611.04	--
491.05	4.28841		308.05	1.07446						491.05	3.41783								613.05	--		613.05	--
492.66	4.27157		309.06	1.07303						492.66	3.37129								615.06	--		615.06	--
494.27	4.22018		310.07	1.06319						494.27	3.58125								617.07	--		617.07	--
495.88	4.26477		311.08	1.03539						495.88	3.59907								619.08	--		619.08	--
497.49	4.40629		312.09	1.05386						497.49	3.47472								621.09	--		621.09	--
499.1	4.20956		313.1	1.09303						499.1	3.37576								623.1	--		623.1	--
500.71	4.13517		314.11	1.08736						500.71	3.76482								625.11	--		625.11	--
502.32	4.22566		315.12	1.03152						502.32	3.37671								627.12	--		627.12	--
503.93	4.68999		316.13	1.01798						503.93	3.53908								629.13	--		629.13	--
505.54	4.36247		317.14	1.02326						505.54	3.51836								631.14	--		631.14	--
507.15	4.68851		318.15	1.05569						507.15	3.46154								633.15	--		633.15	--
508.76	4.11789		319.16	1.00391						508.76	3.70629								635.16	--		635.16	--
510.37	4.51319		320.17	1.06732						510.37	3.3121								637.17	--		637.17	--
511.98	4.60552		321.18	1.07821						511.98	3.64451								639.18	--		639.18	--
513.59	5.04272		322.19	1.04564						513.59	3.5684								641.19	--		641.19	--
515.2	4.20946		323.2	1.04066						515.2	3.72794								643.2	--		643.2	--
516.81	4.5523		324.21	1.03182						516.81	3.68549								645.21	--		645.21	--
518.42	4.70646		325.22	1.06048						518.42	3.65589								647.22	--		647.22	--
520.03	4.88429		326.23	1.08567						520.03	3.71802									--			--
521.64	4.17186		327.24	1.06766						521.64	3.30405									--			--
523.25	4.58579		328.25	1.05953						523.25	3.6764									--			--
524.86	4.35617		329.26	1.06549						524.86	3.86955									--			--
526.47	4.5399		330.27	1.0381						526.47	3.42529									--			--
528.08	4.21056		331.28	1.04879						528.08	3.85326									--			--
529.69	4.7974		332.29	1.08838						529.69	4.00834									--			--
531.3	4.51493		333.3	1.05547						531.3	3.4333									--			--
532.91	4.74688		334.31	1.05609						532.91	3.86081									--			--
534.52	4.74607		335.32	1.05497						534.52	3.9404									--			--
536.13	4.84653		336.33	1.0494						536.13	3.61634									--			--
537.74	4.52673		337.34	1.05948						537.74	3.33861									--			--
539.35	4.63235		338.35	1.07714						539.35	3.41549									--			--
540.96	4.53536		339.36	1.06339						540.96	3.65059									--			--
542.57	4.33527		340.37	1.04983						542.57	3.6335									--			--
544.18	4.46727		341.38	1.06192						544.18	3.57401									--			--
545.79	4.32806		342.39	1.05007						545.79	3.48667									--			--
547.4	4.54226		343.4	1.07394						547.4	3.70726									--			--
549.01	4.35102		344.41	1.06267						549.01	3.73806									--			--
550.62	4.21727		345.42	1.05528						550.62	3.31429									--			--
552.23	4.78957		346.43	1.08261						552.23	--									--			--
553.84	4.40568		347.44	1.09729						553.84	--									--			--
555.45	4.20181		348.45	1.09837						555.45	--									--			--
557.06	3.99577		349.46	1.07219						557.06	--									--			--
558.67	4.41655		350.47	1.09449						558.67	--									--			--
560.28	4.61974		351.48	1.07337						560.28	--									--			--
561.89	4.80781		352.49	1.05406						561.89	--									--			--
563.5	4.55041		353.5	1.0873						563.5	--									--			--
565.11	4.38378		354.51	1.03598						565.11	--									--			--
566.72	4.42699		355.52	1.0317						566.72	--									--			--
568.33	4.46641		356.53	1.06947						568.33	--									--			--
569.94	4.63902		357.54	1.09364						569.94	--									--			--
571.55	4.50754		358.55	1.09663						571.55	--									--			--
573.16	4.74772		359.56	1.0822						573.16	--									--			--
574.77	4.70071		360.57	1.10626						574.77	--									--			--
576.38	4.88673		361.58	1.10539						576.38	--									--			--
577.99	4.78761		362.59	1.0679						577.99	--									--			--
579.6	4.72024		363.6	1.08325						579.6	--									--			--
581.21	4.39112		364.61	1.06782						581.21	--									--			--
582.82	4.50776		365.62	1.102						582.82	--									--			--
584.43	4.53979		366.63	1.06195						584.43	--									--			--
			367.64	1.10982						586.04	--									--			--
			368.65	1.11043						587.65	--									--			--
			369.66	1.1058						589.26	--									--			--
			370.67	1.08181						590.87	--									--			--
			371.68	1.08777						592.48	--									--			--
			372.69	1.07113						594.09	--									--			--
			373.7	1.05902						595.7	--									--			--
			374.71	1.07069						597.31	--									--			--
			375.72	1.10446						598.92	--									--			--
			376.73	1.09158						600.53	--									--			--
			377.74	1.09229						602.14	--									--			--
			378.75	1.15746						603.75	--									--			--
			379.76	1.10643						605.36	--									--			--
			380.77	1.10488						606.97	--									--			--
			381.78	1.06386						608.58	--									--			--
			382.79	1.08784						610.19	--									--			--
			383.8	1.08556						611.8	--									--			--
			384.81	1.14647						613.41	--									--			--
			385.82	1.07648						615.02	--									--			--
			386.83	1.04278						616.63	--									--			--
			387.84	1.13812						618.24	--									--			--
			388.85	1.10483						619.85	--									--			--
			389.86	1.10085						621.46	--									--			--
			390.87	1.1044						623.07	--									--			--
			391.88	1.06526						624.68	--									--			--
			392.89	1.11832						626.29	--									--			--
			393.9	1.09325						627.9	--									--			--
			394.91	1.12167						629.51	--									--			--
			395.92	1.06825						631.12	--									--			--
			396.93	1.11062						632.73	--									--			--
			397.94	1.1044						634.34	--									--			--
			398.95	1.14388						635.95	--									--			--
			399.96	1.11909						637.56	--									--			--
			400.97	1.1242						639.17	--									--			--
			401.98	1.17718						640.78	--									--			--
			402.99	1.15836						642.39	--									--			--
			404	1.13566						644	--									--			--
			405.01	1.13709						645.61	--									--			--
			406.02	1.1194						647.22	--									--			--
			407.03	1.1768						648.83	--									--			--
			408.04	1.12096						650.44	--									--			--
			409.05	1.14536						652.05	--									--			--
			410.06	1.14388						653.66	--									--			--
			411.07	1.11332						655.27	--									--			--
			412.08	1.07808						656.88	--									--			--
			413.09	1.13031						658.49	--									--			--
			414.1	1.10618						660.1	--									--			--
			415.11	1.14485						661.71	--									--			--
			416.12	1.1201						663.32	--									--			--
			417.13	1.21						664.93	--									--			--
			418.14	1.17825						666.54	--									--			--
			419.15	1.15358						668.15	--									--			--
			420.16	1.13745						669.76	--									--			--
			421.17	1.20148						671.37	--									--			--
			422.18	1.15394						672.98	--									--			--
			423.19	1.12941						674.59	--									--			--
			424.2	1.17391						676.2	--									--			--
			425.21	1.15766						677.81	--									--			--
			426.22	1.12782						679.42	--									--			--
			427.23	1.16553						681.03	--									--			--
			428.24	1.15709						682.64	--									--			--
			429.25	1.18283						684.25	--									--			--
			430.26	1.13291						685.86	--									--			--
			431.27	1.19532						687.47	--									--			--
			432.28	1.13799						689.08	--									--			--
			433.29	1.17202						690.69	--									--			--
			434.3	1.18404						692.3	--									--			--
			435.31	1.18955						693.91	--									--			--
			436.32	1.14715						695.52	--									--			--
			437.33	1.15618						697.13	--									--			--
			438.34	1.17625						698.74	--									--			--
			439.35	1.2213						700.35	--									--			--
			440.36	1.13996						701.96	--									--			--
			441.37	1.15254							--									--			--
			442.38	1.13253							--									--			--
			443.39	1.24882							--									--			--
			444.4	1.17952							--									--			--
			445.41	1.14025							--									--			--
			446.42	1.19447							--									--			--
			447.43	1.2229							--									--			--
			448.44	1.17146							--									--			--
			449.45	1.11918							--									--			--
			450.46	1.18109							--									--			--
			451.47	1.23836							--									--			--
			452.48	1.14299							--									--			--
			453.49	1.2421							--									--			--
			454.5	1.19295							--									--			--
			455.51	1.13242							--									--			--
			456.52	1.16029							--									--			--
			457.53	1.22589							--									--			--
			458.54	1.21602							--									--			--
			459.55	1.21024							--									--			--
			460.56	1.19862							--									--			--
			461.57	1.23514							--									--			--
			462.58	1.20436							--									--			--
			463.59	1.27799							--									--			--
			464.6	1.18673							--									--			--
			465.61	1.15933							--									--			--
			466.62	1.20658							--									--			--
			467.63	1.18408							--									--			--
			468.64	1.21689							--									--			--
			469.65	1.24183							--									--			--
			470.66	1.18984							--									--			--
			471.67	1.23737							--									--			--
			472.68	1.2246							--									--			--
			473.69	1.20767							--									--			--
			474.7	1.27233							--									--			--
			475.71	1.20223							--									--			--
			476.72	1.22016							--									--			--
			477.73	1.16763							--									--			--
			478.74	1.21335							--									--			--
			479.75	1.29021							--									--			--
			480.76	1.23154							--									--			--
			481.77	1.24607							--									--			--
			482.78	1.32496							--									--			--
			483.79	1.30428							--									--			--
			484.8	1.21842							--									--			--
			485.81	1.28715							--									--			--
			486.82	1.20746							--									--			--
			487.83	1.24452							--									--			--
			488.84	1.24716							--									--			--
			489.85	1.18238							--									--			--
			490.86	1.25832							--									--			--
			491.87	1.26946							--									--			--
			492.88	1.24822							--									--			--
			493.89	1.27423							--									--			--
			494.9	1.25246							--									--			--
			495.91	1.27445							--									--			--
			496.92	1.30691							--									--			--
			497.93	1.24502							--									--			--
			498.94	1.22978							--									--			--
			499.95	1.26495							--									--			--
			500.96	1.22977							--									--			--
			501.97	1.25058							--									--			--
			502.98	1.27864							--									--			--
			503.99	1.22531							--									--			--
			505	1.29898							--									--			--
			506.01	1.28834							--									--			--
			507.02	1.28769							--									--			--
			508.03	1.31784							--									--			--
			509.04	1.25505							--									--			--
			510.05	1.17981							--									--			--
			511.06	1.28735							--									--			--
			512.07	1.26392							--									--			--
			513.08	1.28903							--									--			--
			514.09	1.30723							--									--			--
			515.1	1.3069							--									--			--
			516.11	1.28721							--									--			--
			517.12	1.24025							--									--			--
			518.13	1.27839							--									--			--
			519.14	1.3158							--									--			--
			520.15	1.31495							--									--			--
			521.16	1.32745							--									--			--
			522.17	1.27947							--									--			--
			523.18	1.28232							--									--			--
			524.19	1.32616							--									--			--
			525.2	1.24069							--									--			--
			526.21	1.28483							--									--			--
			527.22	1.33429							--									--			--
			528.23	1.32268							--									--			--
			529.24	1.30516							--									--			--
			530.25	1.34186							--									--			--
			531.26	1.28215							--									--			--
			532.27	1.28676							--									--			--
			533.28	1.29865							--									--			--
			534.29	1.32182							--									--			--
			535.3	1.26138							--									--			--
			536.31	1.3132							--									--			--
			537.32	1.24773							--									--			--
			538.33	1.30319							--									--			--
			539.34	1.23657							--									--			--
			540.35	1.30219							--									--			--
			541.36	1.31293							--									--			--
			542.37	1.25321							--									--			--
			543.38	1.29949							--									--			--
			544.39	1.29995							--									--			--
			545.4	1.29352							--									--			--
			546.41	1.26491							--									--			--
			547.42	1.31207							--									--			--
			548.43	1.38884							--									--			--
			549.44	1.28609							--									--			--
			550.45	1.31349							--									--			--
			551.46	1.32053							--									--			--
			552.47	1.34827							--									--			--
			553.48	1.2931							--									--			--
			554.49	1.37247							--									--			--
			555.5	1.40328							--									--			--
			556.51	1.37089							--									--			--
			557.52	1.31643							--									--			--
			558.53	1.26889							--									--			--
			559.54	1.39668							--									--			--
			560.55	1.2938							--									--			--
			561.56	1.31789							--									--			--
			562.57	1.27348							--									--			--
			563.58	1.33367							--									--			--
			564.59	1.39311							--									--			--
			565.6	1.31645							--									--			--
			566.61	1.28617							--									--			--
			567.62	1.39944							--									--			--
			568.63	1.3546							--									--			--
			569.64	1.40995							--									--			--
			570.65	1.27722							--									--			--
			571.66	1.36922							--									--			--
			572.67	1.32559							--									--			--
			573.68	1.33367							--									--			--
			574.69	1.45016							--									--			--
			575.7	1.3843							--									--			--
			576.71	1.39566							--									--			--
			577.72	1.26595							--									--			--
			578.73	1.39367							--									--			--
			579.74	1.3334							--									--			--
			580.75	1.37601							--									--			--
			581.76	1.40833							--									--			--
			582.77	1.41911							--									--			--
			583.78	1.36454							--									--			--
			584.79	1.3181							--									--			--
			585.8	1.41283							--									--			--
			586.81	1.38447							--									--			--
			587.82	1.45143							--									--			--
			588.83	1.34857							--									--			--
			589.84	1.38467							--									--			--
			590.85	1.34358							--									--			--
			591.86	1.3601							--									--			--
			592.87	1.37445							--									--			--
											--									--			--
											--									--			--
											--									--			--
											--									--			--
											--									--			--
											--									--			--

## Sheet: Suppl. Fig. 4
Supplementary Figure 4
Panel e, box plot							Panel g, DFS data point cells
T3SA+ & Mn++	T3SA- & Mn++	T3SA+ & Mn++ & RGD	T3SA- & Mn++ & RGD				LR (pN/s)	Force (pN)
4.57	2.45	0.51	0.23				822500	140
3.65	2.13	0.43	0.34				848300	113
4.1	3.1	0.64	0.54				557900	65
3.89	2.9	0.87	0.6				545400	147
5.1	2.5	0.91	0.41				795600	170
3.94	2.7						1134400	166
3.56							1007200	205
4.35							482500	77
4.01							945200	169
4.64							757300	169
							653300	141
							1291300	155
							637200	227
							948000	219
							1312400	119
							573300	114
							615200	106
							745500	131
							1821100	153
							1002900	136
							1203200	103
							662700	291
							1266000	104
							1889500	126
							1983800	178
							889900	161
							398200	130
							680000	81
							1490700	385
							865600	225
							1015000	109
							524500	140
							647000	83
							275300	68
							614100	166
							1778900	134
							883500	157
							862300	130
							1484700	211
							1461600	107
							1207200	198
							844600	92
							868000	166
							1125000	69
							580500	149
							874700	116
							560300	67
							728900	128
							1356400	104
							1174400	93
							1166000	128
							1048700	99
							1361700	115
							1011500	143
							987100	76
							835600	123
							2867700	205
							1028300	145
							905000	130
							700900	171
							588500	101
							1816800	162
							1122200	140
							1153300	224
							1575800	183
							1234400	238
							1077200	174
							1011000	104
							1271000	155
							1003200	118
							1339200	156
							1228400	243
							803100	130
							1099400	166
							1370200	85
							1003400	181
							583000	123
							2622600	216
							526100	135
							1387400	154
							1025900	179
							2162700	104
							1687700	260
							1297900	170
							657500	196
							829200	116
							934400	118
							1106800	197
							800800	177
							2556700	207
							637400	162
							833100	164
							1122800	181
							1224000	151
							573200	75
							514200	113
							1370600	197
							527300	99
							640900	213
							1471700	156
							819200	145
							929800	143
							452300	123
							635500	145
							1340800	171
							412900	119
							717700	152
							1743300	375
							1660200	223
							1513100	257
							1216900	172
							1513800	207
							1825300	192
							749600	114
							930300	85
							1238300	229
							1057900	192
							1219600	223
							652000	158
							1173900	145
							867200	129
							2475200	347
							1401400	151
							811100	168
							1272200	44
							1069300	223
							1044100	190
							2067200	192
							1370000	264
							927500	172
							2329000	256
							656000	169
							1251900	177
							2262300	320
							1544600	115
							1002800	196
							1399800	199
							1860200	346
							1006800	149
							1313800	204
							2002900	172
							1227100	75
							1767900	114
							1788000	176
							1742100	206
							1912000	292
							1394000	38
							970500	163
							2465500	154
							810800	138
							876000	120
							1387600	224
							699500	113
							1889000	245
							1861500	312
							756700	204
							1002600	164
							1773900	117
							1802800	100
							672800	157
							139910	148
							1238300	210
							1152300	179
							1584500	241
							1607000	234
							2167600	148
							1432000	116
							869200	154
							1478100	199
							1296300	257
							956900	152
							916400	185
							1506100	144
							1158900	213
							1111800	133
							1101800	211
							959300	156
							1338100	268
							913800	116
							1165300	156
							1253900	169
							2045000	251
							1612100	162
							674300	90
							612100	100
							2719600	259
							1273000	131
							1414200	92
							969700	132
							1319200	152
							2128200	257
							1570600	223
							1383300	132
							858400	118
							2043700	372
							1325100	164
							1165500	145
							1006500	172
							224800	35
							812500	142
							1162800	129
							1173200	132
							986200	157
							2030900	218
							662000	128
							1382300	94
							1208400	120
							827000	100
							1255500	165
							1121400	138
							1063300	241
							1309400	204
							1425100	158
							1422700	157
							662400	160
							1195000	197
							1036400	206
							959600	36
							1344100	191
							1371700	271
							2136000	77
							557800	183
							914700	104
							766600	158
							909600	110
							1804700	134
							836300	169
							1721100	151
							778200	85
							1196600	167
							894400	123
							924000	168
							1732900	195
							801900	171
							947800	146
							902300	239
							1478400	284
							1958000	142
							1290900	102
							2116700	110
							1359000	122
							1724900	101
							1327000	183
							1691800	242
							942300	143
							1238200	98
							726300	152
							641500	144
							950900	131
							923100	105
							864100	131
							1462100	268
							1208300	187
							1397800	271
							1271600	209
							1846200	239
							1110600	196
							1217800	125
							772500	202
							1225000	229
							835900	204
							1096800	138
							847000	89
							870000	166
							1270300	167
							923800	179
							1040700	123
							492400	91
							1562900	171
							1103700	128
							1574700	225
							747100	180
							1747800	193
							696800	169
							767100	86
							1331400	122
							1539600	316
							2000800	212
							1393800	232
							712600	92
							496700	121
							1131600	131
							517100	66
							927300	169
							608100	150
							819500	104
							1771600	170
							1712700	247
							903600	170
							1150100	151
							1032800	138
							1652700	238
							754400	118
							1364900	133
							1131100	184
							330800	88
							805700	54
							1125100	226
							1044100	120
							984200	122
							916600	181
							1423500	189
							972500	171
							1116000	156
							2063200	279
							1340600	98
							1401800	192
							1467400	234
							1764300	46
							787400	127
							1015600	44
							817200	288
							730100	105
							1253700	212
							947100	107
							1083200	126
							1942100	238
							1407500	214
							608400	192
							483500	179
							1373100	215
							1197800	104
							1030600	132
							1021200	133
							1061900	153
							847900	105
							943300	107
							762100	150
							776300	153
							614700	140
							1998600	237
							1962900	232
							313300	113
							1097800	173
							1853300	68
							631500	163
							586200	185
							1144500	156
							408600	141
							736300	126
							1467100	98
							784700	118
							481000	99
							1013200	105
							342900	100
							1146700	172
							1300800	182
							2092500	247
							1046700	105
							1049500	83
							872400	121
							931300	112
							611700	157
							535100	143
							658500	100
							842900	167
							1334900	186
							1285200	222
							1240100	172
							810800	124
							549700	152
							956800	156
							1427700	162
							606300	79
							1584600	301
							852900	94
							775700	149
							856800	162
							1197800	119
							1010400	109
							779100	129
							1958300	129
							1461600	129
							1116300	155
							1578300	358
							554200	146
							860300	169
							623100	70
							697200	92
							1535500	190
							1752200	93
							1630200	214
							612300	97
							1106100	102
							774900	123
							1046300	149
							1101200	144
							1082400	169
							1220400	154
							561100	143
							950000	170
							1416600	167
							1235200	217
							1266400	185
							1381400	237
							864700	142
							599200	92
							636400	179
							531800	118
							639900	160
							361200	70
							1689000	232
							1047700	163
							1233400	163
							306800	112
							1070600	119
							736900	68
							1779500	196
							1377200	196
							1032700	129
							880200	81
							1062500	279
							1711100	198
							1719400	104
							1353000	140
							1009100	181
							772100	144
							1456400	168
							611600	179
							354700	127
							1097900	169
							381600	159
							545700	216
							381400	115
							1138300	109
							1043900	116
							1058900	132
							761400	127
							1029700	118
							1256500	99
							868800	165
							1007700	176
							992200	130
							1033300	170
							1190000	63
							995600	100
							405700	135
							1147800	93
							1406100	225
							1048100	26
							569600	115
							1146000	89
							1333300	105
							954000	153
							1351000	157
							910300	110
							458400	113
							1321700	151
							834500	108
							1420600	162
							868900	84
							2403800	276
							1326900	168
							726800	146
							766900	63
							1061700	96
							835700	96
							676800	41
							1212800	126
							703400	140
							2156500	205
							858500	201
							625900	134
							972200	109
							2726100	153
							726800	135
							453500	110
							783900	87
							437500	107
							508300	91
							509300	160
							714600	176
							1118500	152
							365200	126
							684900	131
							951900	115
							871700	173
							1760000	246
							765300	103
							823400	141
							688400	150
							1705600	250
							630600	146
							358300	100
							494300	93
							1376200	166
							667700	161
							724300	152
							1308000	174
							722000	200
							1268100	185
							1221200	155
							525500	137
							1686300	169
							1099500	128
							1582700	205
							1206100	220
							601400	138
							962100	204
							1461100	143
							739100	112
							628100	144
							1111700	77
							719700	162
							1083200	168
							1235300	163
							1114600	128
							1605400	226
							1796700	197
							1116300	139
							1005700	161
							861800	93
							1465500	111
							869400	131
							570600	225
							1473000	137
							1041700	186
							958500	273
							871400	174
							827000	65
							1291600	182
							877800	216
							559000	93
							885400	46
							609100	88
							909300	101
							773900	132
							2183600	139
							1045400	155
							1287200	164
							854200	147
							1178200	196
							798200	189
							901900	95
							929200	148
							1341500	217
							1287700	178
							686300	147
							547500	139
							1113900	116
							1270900	167
							1279900	309
							929800	172
							1119300	214
							414700	151
							880500	223
							1383400	192
							386300	120
							717300	107
							486700	102
							993400	123
							732200	143
							565000	151
							630900	100
							1518400	122
							401500	131
							510800	67
							484100	154
							673600	146
							1561500	129
							1331600	103
							586100	134
							865100	171
							1098600	139
							940500	103
							770800	150
							1098700	154
							443500	77
							1224300	293
							565600	76
							978400	126
							491800	103
							1152400	157
							1312100	159
							297900	91
							1166700	121
							864400	75
							979200	198
							971200	157
							897100	143
							619100	145
							826800	196
							2112900	186
							769200	116
							578300	125
							1137400	161
							914600	213
							1023000	160
							744500	176
							1217300	165
							1460200	87
							514800	154
							1482400	191
							1052300	126
							945500	177
							152410	80
							557800	160
							596100	172
							1122200	169
							849400	190
							286600	141
							1791000	201
							1046400	105
							566900	126
							579200	123
							961900	239
							990800	258
							707800	133
							690200	148
							446500	116
							811600	171
							717700	102
							560800	169
							955900	100
							915100	141
							1254000	213
							1129300	108
							735000	167
							1075500	235
							676500	120
							737000	242
							1418800	290
							972200	110
							604400	61
							895100	247
							1043600	172
							463400	128
							1306300	109
							1155100	155
							608000	105
							1226100	143
							908000	89
							705800	88
							1111700	240
							691700	111
							1227500	150
							526300	55
							870300	108
							414400	148
							309700	148
							1579900	291
							940300	97
							695000	127
							1303900	246
							624300	113
							1300400	155
							468100	151
							1040700	141
							1221200	149
							331000	98
							1126700	181
							699500	183
							675800	94
							480800	51
							576800	93
							749800	74
							670500	146
							506100	83
							849200	149
							1878300	260
							795000	187
							1080200	155
							1046500	266
							2204900	215
							859900	241
							1094700	237
							2090500	129
							1916200	130
							821500	103
							591600	155
							601600	106
							1717400	168
							1240800	130
							903700	72
							834200	160
							647400	110
							449800	181
							1313300	280
							1144600	169
							1319500	256
							1712500	158
							2080500	131
							685200	135
							1159100	251
							1180900	301
							1150900	134
							1118500	88
							496000	152
							666200	250
							1444300	236
							728500	200
							810900	154
							794400	114
							1270500	150
							903400	180
							764100	131
							516400	87
							669300	192
							677100	68
							716200	134
							1205900	228
							1353200	212
							458600	133
							745200	215
							622600	205
							449500	107
							937500	144
							480700	121
							1133300	180
							885000	124
							1780200	117
							1673200	280
							583600	172
							738300	190
							1320700	160
							928100	222
							1990100	112
							1167500	130
							558800	184
							641000	185
							888800	155
							1675400	150
							497500	164
							779700	108
							1910800	94
							779400	203
							960000	239
							1271900	250
							823700	117
							747500	121
							1035300	151
							850500	118
							778700	85
							1318900	315
							798100	129
							980300	190
							836900	94
							439600	115
							1328800	78
							961400	173
							461400	104
							1322700	83
							746600	161
							556700	83
							1221200	231
							1029100	89
							1040400	224
							1028600	146
							332300	106
							1161000	255
							1279700	148
							1762000	86
							544200	238
							489300	116
							1592000	171
							620000	69
							1061900	119
							836100	186
							1508100	170
							767300	132
							568100	148
							1048700	135
							1120300	147
							484400	57
							657400	143
							1397300	307
							1645700	104
							1188800	174
							1179000	165
							694300	141
							1237800	102
							2510400	242
							1157000	229
							1667500	153
							993900	99
							796400	153
							330400	71
							403300	139
							1102200	151
							1343600	150
							783500	215
							410900	129
							1013600	199
							1623800	136
							882200	94
							722100	82
							819800	219
							1511600	167
							1001200	114
							865200	221
							631400	109
							697200	127
							1000700	73
							1412300	242
							1250900	224
							1168200	88
							1230600	211
							970800	135
							1514900	200
							1344900	97

## Sheet: Suppl. Fig. 5
Supplementary Figure 4
box plot
VP	VP +LNnT	VP +Neu5Ac	ISVP	ISVP +Neu5Ac	ISVP +LNnT	CORE	CORE +Neu5Ac	CORE +LNnT	IBM-1	IBM-2
BF (%)	BF (%)	BF (%)	BF (%)	BF (%)	BF (%)	BF (%)	BF (%)	BF (%)	BF (%)	BF (%)
17.2	14.5	7.5	4.8	1.2	4.2	21.6	12.4	23.6	4.4	5.1
11.3	16.4	4.9	1.9	1.7	5.1	11.4	16.5	25.7	4.1	4.1
29.4	15.4	6.6	5.9	5.4	3.2	24.5	18.4	14.5	4.5	5
37.9	18.7	5.5	5.1	4.4	5	22.2	15.6	17.4	3.4	3.2
30.3	17.3	8.1	4.4	5.8	1.4	19.7	12.3	13.9	2.1	2.8
15.7	17.5	4.3	3.9	5.7	2.2	17.2	11.9	12.4	3.5	3.5
12.7	17.1	4.2	7.7	4.9	0.6	13.8	16.1	15.4	3.1	2.9
15.2	18.5	2.3	5.5	3.9	2.8	19.2			4.2	4.5
15.4	16.7	6.7	3.1	3.4	4.4	17.6			3.8	3
26.4	19.4	5.4	5.1	4.7	3.4	25.7			2.5	3.4
12.3			3.4
13.7			6
14.7			4.3
12.2			4.1
15			2.2
24.8			5.2
19			3.6
17.8			0.5
18.4			0.8
14.9
